# Supplementary material for: 4-Diethyl­amino-3,5-diisopropyl­benzalde­hyde
Source: Acta Crystallogr Sect E Struct Rep Online. 2011 Nov 16;67(Pt 12):o3336. doi: 10.1107/S1600536811047672 (PMC3238983; doi:10.1107/S1600536811047672)
Supplement: Supplementary file 1 [file e-67-o3336-sup1.cif]

##############################################################################
#                                                                            #
# This CIF contains the data in a paper accepted for publication in          #
# Acta Crystallographica Section E. It conforms to the requirements of       #
# Notes for Authors for Acta Crystallographica Section E, and has been       #
# peer reviewed under the auspices of the IUCr Commission on Journals.       #
#                                                                            #
# Full details of the Crystallographic Information File format               #
# are given in the paper "The Crystallographic Information File (CIF):       #
# a New Standard Archive File for Crystallography" by S. R. Hall, F. H.      #
# Allen and I. D. Brown [Acta Cryst. (1991), A47, 655-685].                  #
#                                                                            #
# The current version of the core CIF dictionary is obtainable from          #
# ftp://ftp.iucr.org/pub/cif_core.dic.                                       #
#                                                                            #
# Software is freely available for graphical display of the structure(s)     #
# in this CIF. For information consult the CIF software page                 #
# http://www.iucr.org/resources/cif/software.                                #
#                                                                            #
# This file may be used for bona fide research purposes within the           #
# scientific community so long as proper attribution is given to the journal # 
# article from which it was obtained.                                        #
#                                                                            #
##############################################################################
data_I
_audit_creation_method     SHELXL-97
_chemical_name_systematic
;
4-Diethylamino-3,5-diisopropylbenzaldehyde
;
_chemical_name_common     ?
_chemical_formula_moiety     'C17 H27 N O'
_chemical_formula_sum     'C17 H27 N O'
_chemical_formula_iupac     'C17 H27 N O'
_chemical_formula_weight     261.40
_chemical_melting_point     ?
_symmetry_cell_setting     monoclinic
_symmetry_space_group_name_H-M     'C 2/c'
_symmetry_space_group_name_Hall     '-C 2yc'
loop_
    _symmetry_equiv_pos_as_xyz
    'x, y, z'
    '-x, y, -z+1/2'
    'x+1/2, y+1/2, z'
    '-x+1/2, y+1/2, -z+1/2'
    '-x, -y, -z'
    'x, -y, z-1/2'
    '-x+1/2, -y+1/2, -z'
    'x+1/2, -y+1/2, z-1/2'
_cell_length_a     11.8061(9)
_cell_length_b     14.3419(7)
_cell_length_c     10.7891(8)
_cell_angle_alpha     90.00
_cell_angle_beta     118.478(3)
_cell_angle_gamma     90.00
_cell_volume     1605.78(19)
_cell_formula_units_Z     4
_cell_measurement_reflns_used     25
_cell_measurement_theta_min     60
_cell_measurement_theta_max     70
_cell_measurement_temperature     173(2)
_exptl_crystal_description     needle
_exptl_crystal_colour     colourless
_exptl_crystal_size_max     0.50
_exptl_crystal_size_mid     0.20
_exptl_crystal_size_min     0.05
_exptl_crystal_density_diffrn     1.081
_exptl_crystal_density_meas     ?
_exptl_crystal_density_method     'not measured'
_exptl_crystal_F_000     576
_exptl_absorpt_coefficient_mu     0.504
_exptl_absorpt_correction_type     none
_exptl_special_details
;
^1^H-NMR (400 MHz, CDCl~3~): 9.95 (s, 1 H, CHO), 6.61 (s, 2 H, 2-H, 6-H), 3.49
(sept, ^3^<i>J</i> = 6.9 Hz, 2 H, CH (i-Pr)), 3.11 (q, ^3^<i>J</i> = 7.1 Hz, 4
H, N-CH~2~), 1.22 (d, ^3^<i>J</i> = 6.9 Hz, 12 H, CH~3~ (iPr)), 1.04 (t,
^3^<i>J</i> = 7.1 Hz, 6 H, CH~3~ (Et)).
^13^C-NMR (75 MHz, CDCl~3~): 192.5 (CHO), 152.3 (C-4), 150.9 (C-3, C-5), 134.3
(C-1), 126.0 (C-2, C-6), 48.9 (N-CH~2~), 29.2 (CH (iPr), 24.5 (CH~3~ (iPr)),
15.2 (CH~3~ (Et)).
IR (ATR) \n = 2963, 2928, 2869, 2723, 1696, 1594, 1568, 1457, 1365, 1268, 1170,
1104, 1065, 941, 892, 783, 724 cm^-1^.
HR-ESI-MS: found 262.2177, calc. 262.2171 for (M+H^+^).
;
_diffrn_ambient_temperature     173(2)
_diffrn_radiation_type     CuK\a
_diffrn_radiation_wavelength     1.54178
_diffrn_radiation_monochromator     graphite
_diffrn_measurement_device_type     'Enraf--Nonius CAD-4'
_diffrn_measurement_device     '\k-geometry diffractometer'
_diffrn_measurement_method     \w/2\q
_diffrn_detector_area_resol_mean     ?
_diffrn_reflns_number     1607
_diffrn_reflns_av_R_equivalents     0.0649
_diffrn_reflns_av_sigmaI/netI     0.0333
_diffrn_reflns_theta_min     5.26
_diffrn_reflns_theta_max     69.97
_diffrn_reflns_theta_full     69.97
_diffrn_measured_fraction_theta_max     1.000
_diffrn_measured_fraction_theta_full     1.000
_diffrn_reflns_limit_h_min     0
_diffrn_reflns_limit_h_max     14
_diffrn_reflns_limit_k_min     0
_diffrn_reflns_limit_k_max     17
_diffrn_reflns_limit_l_min     -13
_diffrn_reflns_limit_l_max     11
_diffrn_standards_number     60
_diffrn_standards_interval_count     ?
_diffrn_standards_interval_time     60
_diffrn_standards_decay_%     3
_refine_special_details
;
Refinement of <i>F</i>^2^ against ALL reflections. The weighted <i>R</i>-factor
<i>wR</i> and goodness of fit <i>S</i> are based on <i>F</i>^2^, conventional
<i>R</i>-factors <i>R</i> are based on <i>F</i>, with <i>F</i> set to zero for
negative <i>F</i>^2^. The threshold expression of <i>F</i>^2^ >
\s(<i>F</i>^2^) is used only for calculating <i>R</i>-factors(gt) <i>etc</i>.
and is not relevant to the choice of reflections for refinement.
<i>R</i>-factors based on <i>F</i>^2^ are statistically about twice as large
as those based on <i>F</i>, and <i>R</i>- factors based on ALL data will be
even larger.
;
_reflns_number_total     1533
_reflns_number_gt     1165
_reflns_threshold_expression     I>2\s(I)
_refine_ls_structure_factor_coef     Fsqd
_refine_ls_matrix_type     full
_refine_ls_R_factor_all     0.0747
_refine_ls_R_factor_gt     0.0566
_refine_ls_wR_factor_ref     0.1858
_refine_ls_wR_factor_obs     0.1638
_refine_ls_goodness_of_fit_ref     1.067
_refine_ls_restrained_S_all     1.067
_refine_ls_number_reflns     1533
_refine_ls_number_parameters     117
_refine_ls_number_restraints     0
_refine_ls_hydrogen_treatment     constr
_refine_ls_weighting_scheme     calc
_refine_ls_weighting_details
         'calc w=1/[\s^2^(Fo^2^)+(0.1003P)^2^+0.8224P] where P=(Fo^2^+2Fc^2^)/3'
_atom_sites_solution_hydrogens     geom
_atom_sites_solution_primary     direct
_atom_sites_solution_secondary     difmap
_refine_ls_shift/su_max     0.000
_refine_ls_shift/su_mean     0.000
_refine_diff_density_max     0.309
_refine_diff_density_min     -0.227
_refine_ls_extinction_method     'SHELXL97 (Sheldrick, 2008)'
_refine_ls_extinction_coef     0.0061(10)
_refine_ls_extinction_expression
                                  'Fc^*^=kFc[1+0.001xFc^2^\l^3^/sin(2\q)]^-1/4^'
loop_
    _atom_type_symbol
    _atom_type_description
    _atom_type_scat_dispersion_real
    _atom_type_scat_dispersion_imag
    _atom_type_scat_source
    'C' 'C' 0.0181 0.0091
                         'International Tables Vol C Tables 4.2.6.8 and 6.1.1.4'
    'H' 'H' 0.0000 0.0000
                         'International Tables Vol C Tables 4.2.6.8 and 6.1.1.4'
    'N' 'N' 0.0311 0.0180
                         'International Tables Vol C Tables 4.2.6.8 and 6.1.1.4'
    'O' 'O' 0.0492 0.0322
                         'International Tables Vol C Tables 4.2.6.8 and 6.1.1.4'
_computing_data_collection     '<i>CAD-4 Software</i> (Enraf--Nonius, 1989)'
_computing_cell_refinement     '<i>CAD-4 Software</i> (Enraf--Nonius, 1989)'
_computing_data_reduction     'CORINC (Dr\"ager & Gattow, 1971)'
_computing_structure_solution     'SIR97 (Altomare <i>et al.</i>, 1999)'
_computing_structure_refinement     'SHELXL97 (Sheldrick, 2008)'
_computing_molecular_graphics     'PLATON (Spek, 2009)'
_computing_publication_material     'PLATON (Spek, 2009)'
loop_
    _atom_site_type_symbol
    _atom_site_label
    _atom_site_fract_x
    _atom_site_fract_y
    _atom_site_fract_z
    _atom_site_U_iso_or_equiv
    _atom_site_adp_type
    _atom_site_calc_flag
    _atom_site_refinement_flags
    _atom_site_occupancy
    _atom_site_symmetry_multiplicity
    _atom_site_disorder_assembly
    _atom_site_disorder_group
    C C1 0.5000 0.29898(16) 0.2500 0.0301(6) Uani d S 1 2 . .
    C C2 0.49043(16) 0.25001(12) 0.13197(17) 0.0329(5) Uani d . 1 1 . .
    C C3 0.49237(18) 0.15335(13) 0.13533(18) 0.0407(5) Uani d . 1 1 . .
    H H3 0.4884 0.1198 0.0574 0.049 Uiso calc R 1 1 . .
    C C4 0.5000 0.10460(18) 0.2500 0.0445(7) Uani d S 1 2 . .
    N N5 0.5000 0.39757(14) 0.2500 0.0394(6) Uani d S 1 2 . .
    C C6 0.3927(4) 0.4517(2) 0.2464(5) 0.0477(12) Uani d P 0.595(7) 1 A 1
    H H6A 0.4284 0.5063 0.3095 0.057 Uiso calc PR 0.595(7) 1 A 1
    H H6B 0.3471 0.4125 0.2841 0.057 Uiso calc PR 0.595(7) 1 A 1
    C C7 0.2975(5) 0.4852(3) 0.1028(5) 0.0704(16) Uani d P 0.595(7) 1 A 1
    H H7A 0.3405 0.5274 0.0668 0.106 Uiso calc PR 0.595(7) 1 A 1
    H H7B 0.2275 0.5186 0.1082 0.106 Uiso calc PR 0.595(7) 1 A 1
    H H7C 0.2620 0.4318 0.0391 0.106 Uiso calc PR 0.595(7) 1 A 1
    C C6A 0.3813(6) 0.4420(4) 0.1519(7) 0.0511(19) Uani d P 0.405(7) 1 A 2
    H H6C 0.3242 0.3953 0.0827 0.061 Uiso calc PR 0.405(7) 1 A 2
    H H6D 0.3999 0.4910 0.0997 0.061 Uiso calc PR 0.405(7) 1 A 2
    C C7A 0.3127(8) 0.4849(6) 0.2250(9) 0.084(3) Uani d P 0.405(7) 1 A 2
    H H7D 0.2754 0.4355 0.2570 0.126 Uiso calc PR 0.405(7) 1 A 2
    H H7E 0.2439 0.5260 0.1593 0.126 Uiso calc PR 0.405(7) 1 A 2
    H H7F 0.3741 0.5212 0.3064 0.126 Uiso calc PR 0.405(7) 1 A 2
    C C8 0.47720(17) 0.29910(13) 0.00066(18) 0.0384(5) Uani d . 1 1 . .
    H H8 0.4765 0.3678 0.0159 0.046 Uiso calc R 1 1 . .
    C C9 0.5913(2) 0.27726(19) -0.0249(2) 0.0577(7) Uani d . 1 1 . .
    H H9A 0.6715 0.2966 0.0573 0.087 Uiso calc R 1 1 . .
    H H9B 0.5812 0.3111 -0.1085 0.087 Uiso calc R 1 1 . .
    H H9C 0.5941 0.2101 -0.0399 0.087 Uiso calc R 1 1 . .
    C C10 0.3504(2) 0.27324(18) -0.1286(2) 0.0535(6) Uani d . 1 1 . .
    H H10A 0.3516 0.2070 -0.1502 0.080 Uiso calc R 1 1 . .
    H H10B 0.3397 0.3108 -0.2094 0.080 Uiso calc R 1 1 . .
    H H10C 0.2786 0.2853 -0.1093 0.080 Uiso calc R 1 1 . .
    C C11 0.5000 0.0021(2) 0.2500 0.0730(11) Uani d S 1 2 . .
    H H11 0.4960 -0.0251 0.1677 0.088 Uiso calc PR 0.50 1 B .
    O O12 0.5039(6) -0.0493(2) 0.3294(5) 0.1012(16) Uani d P 0.50 1 B -1
loop_
    _atom_site_aniso_label
    _atom_site_aniso_U_11
    _atom_site_aniso_U_22
    _atom_site_aniso_U_33
    _atom_site_aniso_U_12
    _atom_site_aniso_U_13
    _atom_site_aniso_U_23
    C1 0.0306(11) 0.0327(12) 0.0323(12) 0.000 0.0193(9) 0.000
    C2 0.0347(9) 0.0379(10) 0.0326(9) 0.0009(7) 0.0213(7) 0.0008(6)
    C3 0.0542(11) 0.0377(10) 0.0404(10) 0.0018(8) 0.0309(9) -0.0059(7)
    C4 0.0589(17) 0.0334(14) 0.0487(15) 0.000 0.0317(13) 0.000
    N5 0.0500(13) 0.0301(11) 0.0438(12) 0.000 0.0272(10) 0.000
    C6 0.051(2) 0.0404(19) 0.046(2) 0.0115(16) 0.0187(17) -0.0043(15)
    C7 0.062(3) 0.062(3) 0.073(3) 0.008(2) 0.020(2) 0.017(2)
    C6A 0.063(4) 0.037(3) 0.054(4) 0.012(3) 0.028(3) 0.008(2)
    C7A 0.068(5) 0.082(5) 0.092(6) 0.020(4) 0.031(4) -0.032(4)
    C8 0.0425(10) 0.0476(11) 0.0311(9) -0.0020(8) 0.0225(8) 0.0020(7)
    C9 0.0548(13) 0.0874(17) 0.0472(12) -0.0001(11) 0.0374(10) 0.0050(11)
    C10 0.0519(12) 0.0748(15) 0.0329(10) -0.0049(10) 0.0194(9) 0.0035(9)
    C11 0.112(3) 0.0387(17) 0.083(3) 0.000 0.059(2) 0.000
    O12 0.195(5) 0.0416(19) 0.101(3) -0.003(2) 0.098(3) 0.0176(19)
_geom_special_details
;
All e.s.d.'s (except the e.s.d. in the dihedral angle between two l.s. planes)
are estimated using the full covariance matrix. The cell e.s.d.'s are taken
into account individually in the estimation of e.s.d.'s in distances, angles
and torsion angles; correlations between e.s.d.'s in cell parameters are only
used when they are defined by crystal symmetry. An approximate (isotropic)
treatment of cell e.s.d.'s is used for estimating e.s.d.'s involving l.s.
planes.
;
loop_
    _geom_bond_atom_site_label_1
    _geom_bond_atom_site_label_2
    _geom_bond_site_symmetry_2
    _geom_bond_distance
    _geom_bond_publ_flag
    C1 C2 . 1.411(2) ?
    C1 C2 2_655 1.411(2) ?
    C1 N5 . 1.414(3) ?
    C2 C3 . 1.387(3) ?
    C2 C8 . 1.522(2) ?
    C3 C4 . 1.386(2) ?
    C3 H3 . 0.9500 ?
    C4 C3 2_655 1.386(2) ?
    C4 C11 . 1.470(4) ?
    N5 C6A 2_655 1.441(6) ?
    N5 C6A . 1.441(6) ?
    N5 C6 2_655 1.470(4) ?
    N5 C6 . 1.470(4) ?
    C6 C7 . 1.495(6) ?
    C6 H6A . 0.9900 ?
    C6 H6B . 0.9900 ?
    C7 H7A . 0.9800 ?
    C7 H7B . 0.9800 ?
    C7 H7C . 0.9800 ?
    C6A C7A . 1.505(10) ?
    C6A H6C . 0.9900 ?
    C6A H6D . 0.9900 ?
    C7A H7D . 0.9800 ?
    C7A H7E . 0.9800 ?
    C7A H7F . 0.9800 ?
    C8 C10 . 1.527(3) ?
    C8 C9 . 1.530(3) ?
    C8 H8 . 1.0000 ?
    C9 H9A . 0.9800 ?
    C9 H9B . 0.9800 ?
    C9 H9C . 0.9800 ?
    C10 H10A . 0.9800 ?
    C10 H10B . 0.9800 ?
    C10 H10C . 0.9800 ?
    C11 O12 2_655 1.114(4) ?
    C11 O12 . 1.114(4) ?
    C11 H11 . 0.9500 ?
loop_
    _geom_angle_atom_site_label_1
    _geom_angle_atom_site_label_2
    _geom_angle_atom_site_label_3
    _geom_angle_site_symmetry_1
    _geom_angle_site_symmetry_3
    _geom_angle
    _geom_angle_publ_flag
    C2 C1 C2 . 2_655 120.3(2) ?
    C2 C1 N5 . . 119.86(11) ?
    C2 C1 N5 2_655 . 119.86(11) ?
    C3 C2 C1 . . 118.74(16) ?
    C3 C2 C8 . . 118.68(15) ?
    C1 C2 C8 . . 122.58(17) ?
    C4 C3 C2 . . 121.39(17) ?
    C4 C3 H3 . . 119.3 ?
    C2 C3 H3 . . 119.3 ?
    C3 C4 C3 2_655 . 119.4(2) ?
    C3 C4 C11 2_655 . 120.29(12) ?
    C3 C4 C11 . . 120.29(12) ?
    C1 N5 C6A . 2_655 116.2(2) ?
    C1 N5 C6A . . 116.2(2) ?
    C6A N5 C6A 2_655 . 127.5(5) ?
    C1 N5 C6 . 2_655 121.86(16) ?
    C6A N5 C6 . 2_655 108.1(3) ?
    C1 N5 C6 . . 121.86(16) ?
    C6A N5 C6 2_655 . 108.1(3) ?
    C6 N5 C6 2_655 . 116.3(3) ?
    N5 C6 C7 . . 114.2(4) ?
    N5 C6 H6A . . 108.7 ?
    C7 C6 H6A . . 108.7 ?
    N5 C6 H6B . . 108.7 ?
    C7 C6 H6B . . 108.7 ?
    H6A C6 H6B . . 107.6 ?
    N5 C6A C7A . . 112.0(6) ?
    N5 C6A H6C . . 109.2 ?
    C7A C6A H6C . . 109.2 ?
    N5 C6A H6D . . 109.2 ?
    C7A C6A H6D . . 109.2 ?
    H6C C6A H6D . . 107.9 ?
    C6A C7A H7D . . 109.5 ?
    C6A C7A H7E . . 109.5 ?
    H7D C7A H7E . . 109.5 ?
    C6A C7A H7F . . 109.5 ?
    H7D C7A H7F . . 109.5 ?
    H7E C7A H7F . . 109.5 ?
    C2 C8 C10 . . 111.02(15) ?
    C2 C8 C9 . . 111.38(15) ?
    C10 C8 C9 . . 110.43(16) ?
    C2 C8 H8 . . 108.0 ?
    C10 C8 H8 . . 108.0 ?
    C9 C8 H8 . . 108.0 ?
    C8 C9 H9A . . 109.5 ?
    C8 C9 H9B . . 109.5 ?
    H9A C9 H9B . . 109.5 ?
    C8 C9 H9C . . 109.5 ?
    H9A C9 H9C . . 109.5 ?
    H9B C9 H9C . . 109.5 ?
    C8 C10 H10A . . 109.5 ?
    C8 C10 H10B . . 109.5 ?
    H10A C10 H10B . . 109.5 ?
    C8 C10 H10C . . 109.5 ?
    H10A C10 H10C . . 109.5 ?
    H10B C10 H10C . . 109.5 ?
    O12 C11 C4 2_655 . 131.4(3) ?
    O12 C11 C4 . . 131.4(3) ?
    O12 C11 H11 . . 114.3 ?
    C4 C11 H11 . . 114.3 ?
loop_
    _geom_torsion_atom_site_label_1
    _geom_torsion_atom_site_label_2
    _geom_torsion_atom_site_label_3
    _geom_torsion_atom_site_label_4
    _geom_torsion_site_symmetry_1
    _geom_torsion_site_symmetry_2
    _geom_torsion_site_symmetry_3
    _geom_torsion_site_symmetry_4
    _geom_torsion
    _geom_torsion_publ_flag
    C2 C1 C2 C3 2_655 . . . -0.85(12) ?
    N5 C1 C2 C3 . . . . 179.15(12) ?
    C2 C1 C2 C8 2_655 . . . 178.76(17) ?
    N5 C1 C2 C8 . . . . -1.24(17) ?
    C1 C2 C3 C4 . . . . 1.7(2) ?
    C8 C2 C3 C4 . . . . -177.89(13) ?
    C2 C3 C4 C3 . . . 2_655 -0.89(12) ?
    C2 C3 C4 C11 . . . . 179.11(12) ?
    C2 C1 N5 C6A . . . 2_655 -112.2(3) ?
    C2 C1 N5 C6A 2_655 . . 2_655 67.8(3) ?
    C2 C1 N5 C6A . . . . 67.8(3) ?
    C2 C1 N5 C6A 2_655 . . . -112.2(3) ?
    C2 C1 N5 C6 . . . 2_655 -67.7(2) ?
    C2 C1 N5 C6 2_655 . . 2_655 112.3(2) ?
    C2 C1 N5 C6 . . . . 112.3(2) ?
    C2 C1 N5 C6 2_655 . . . -67.7(2) ?
    C1 N5 C6 C7 . . . . -97.8(3) ?
    C6A N5 C6 C7 2_655 . . . 123.5(4) ?
    C6A N5 C6 C7 . . . . -4.4(4) ?
    C6 N5 C6 C7 2_655 . . . 82.2(3) ?
    C1 N5 C6A C7A . . . . 107.0(5) ?
    C6A N5 C6A C7A 2_655 . . . -73.0(5) ?
    C6 N5 C6A C7A 2_655 . . . -111.7(5) ?
    C6 N5 C6A C7A . . . . -2.0(4) ?
    C3 C2 C8 C10 . . . . 61.2(2) ?
    C1 C2 C8 C10 . . . . -118.38(18) ?
    C3 C2 C8 C9 . . . . -62.3(2) ?
    C1 C2 C8 C9 . . . . 118.10(18) ?
    C3 C4 C11 O12 2_655 . . 2_655 -179.0(4) ?
    C3 C4 C11 O12 . . . 2_655 1.0(4) ?
    C3 C4 C11 O12 2_655 . . . 1.0(4) ?
    C3 C4 C11 O12 . . . . -179.0(4) ?
data_global
_journal_date_recd_electronic     2011-11-07
_journal_date_accepted     2011-11-10
_journal_name_full     'Acta Crystallographica, Section E'
_journal_year     2011
_journal_volume     67
_journal_issue     12
_journal_page_first     o3336
_journal_page_last     o3336
_journal_paper_category     QO
_journal_coeditor_code     BT5711
_publ_contact_author_name     'Detert, Heiner'
_publ_contact_author_address
;
University Mainz
Duesbergweg 10-14
55099 Mainz
Germany
;
_publ_contact_author_email     'detert@uni-mainz.de'
_publ_contact_author_fax     '+496131-3925338'
_publ_contact_author_phone     '+496131-3924189'
_publ_section_title
;
4-Diethylamino-3,5-diisopropylbenzaldehyde
;
loop_
    _publ_author_name
    _publ_author_address
    'Wink, Christoph'
;
University Mainz
Duesbergweg 10-14
55099 Mainz
Germany
;
    'Schollmeyer, Dieter'
;
University Mainz
Duesbergweg 10-14
55099 Mainz
Germany
;
    'Detert, Heiner'
;
University Mainz
Duesbergweg 10-14
55099 Mainz
Germany
;
