# Supplementary material for: 4-Diethyl­amino-3,5-diisopropyl­benzalde­hyde
Source: Acta Crystallogr Sect E Struct Rep Online. 2011 Nov 16;67(Pt 12):o3336. doi: 10.1107/S1600536811047672 (PMC3238983; doi:10.1107/S1600536811047672)
Supplement: Supplementary file 2 [file e-67-o3336-Isup2.hkl]

# 
# h,k,l, Fc-squared, Fo-squared, sigma(Fo-squared) and status flag 
# 
data_I
_shelx_title ' cw162 in C 2/c' 
_shelx_refln_list_code          4 
_shelx_F_calc_maximum      201.10 
_exptl_crystal_F_000       576.00 
_reflns_d_resolution_high  0.8205 
 
loop_ 
 _symmetry_equiv_pos_as_xyz 
 'x, y, z' 
 '-x, y, -z+1/2' 
 'x+1/2, y+1/2, z' 
 '-x+1/2, y+1/2, -z+1/2' 
 '-x, -y, -z' 
 'x, -y, z-1/2' 
 '-x+1/2, -y+1/2, -z' 
 'x+1/2, -y+1/2, z-1/2' 
 
_cell_length_a    11.8061 
_cell_length_b    14.3419 
_cell_length_c    10.7891 
_cell_angle_alpha  90.000 
_cell_angle_beta  118.478 
_cell_angle_gamma  90.000 
 
_shelx_F_squared_multiplier     1.000 
 
loop_ 
 _refln_index_h 
 _refln_index_k 
 _refln_index_l 
 _refln_F_squared_calc 
 _refln_F_squared_meas 
 _refln_F_squared_sigma 
 _refln_observed_status 
   2   0   0    40443.21    49834.36    739.49 o 
   4   0   0     6871.55     8093.75     92.91 o 
   6   0   0     5587.13     6666.23     84.83 o 
   8   0   0     1852.89     2203.82     41.84 o 
  10   0   0      820.80      941.74     26.18 o 
  12   0   0      176.71      221.31      8.53 o 
   1   1   0      298.64      239.74      4.69 o 
   3   1   0     8577.05     7463.52     84.11 o 
   5   1   0      369.14      355.55     11.10 o 
   7   1   0      127.77      123.21      6.68 o 
   9   1   0        9.13       17.89      3.21 o 
  11   1   0        1.57        2.66      2.86 o 
   0   2   0     3801.98     3538.58     39.59 o 
   2   2   0     4928.57     4307.35     50.06 o 
   4   2   0       23.38       38.58      2.89 o 
   6   2   0      467.36      428.87     11.74 o 
   8   2   0      270.20      238.31     10.10 o 
  10   2   0        1.58        5.24      2.64 o 
  12   2   0      108.65      160.18      7.04 o 
   1   3   0     1623.17     1465.95     20.34 o 
   3   3   0     1875.55     1879.90     27.59 o 
   5   3   0       46.25       60.11      4.39 o 
   7   3   0      133.02      112.49      6.63 o 
   9   3   0        8.50        7.80      3.04 o 
  11   3   0        1.29        2.04      3.21 o 
   0   4   0    14042.42    14068.01    150.69 o 
   2   4   0      166.72      150.71      4.92 o 
   4   4   0      484.40      480.64     13.12 o 
   6   4   0        0.00       -2.41      2.41 o 
   8   4   0        5.07        4.30      2.11 o 
  10   4   0       14.34       11.76      3.04 o 
  12   4   0        2.43        3.96      1.70 o 
   1   5   0     3238.25     3230.94     42.12 o 
   3   5   0      194.92      168.35      6.08 o 
   5   5   0      142.52      142.64      6.58 o 
   7   5   0        0.13       -1.63      3.12 o 
   9   5   0        6.58        8.64      3.11 o 
  11   5   0       22.24       23.51      3.26 o 
   0   6   0      231.27      271.71      7.45 o 
   2   6   0      255.29      311.34      8.38 o 
   4   6   0      155.44      156.13      6.46 o 
   6   6   0        4.00        5.05      2.10 o 
   8   6   0      154.40      159.03      8.58 o 
  10   6   0        0.41       -1.64      3.41 o 
   1   7   0     4523.78     4896.13     63.60 o 
   3   7   0      574.93      642.21     16.96 o 
   5   7   0       57.20       61.81      4.82 o 
   7   7   0      542.30      592.10     16.69 o 
   9   7   0      156.25      175.60      9.37 o 
  11   7   0       25.65       29.29      3.74 o 
   0   8   0      105.31      150.15      6.39 o 
   2   8   0       20.93       19.13      3.23 o 
   4   8   0      315.75      374.17     11.64 o 
   6   8   0      199.78      213.63      9.41 o 
   8   8   0        0.26        2.46      3.25 o 
  10   8   0       14.69       18.79      3.22 o 
   1   9   0      819.79      880.65     21.64 o 
   3   9   0       62.93       87.00      5.72 o 
   5   9   0      338.17      355.62     12.50 o 
   7   9   0       32.39       42.46      5.08 o 
   9   9   0        0.14       -2.61      3.42 o 
   0  10   0       17.39       23.23      3.20 o 
   2  10   0        1.94        0.00      2.81 o 
   4  10   0      121.80      139.30      7.60 o 
   6  10   0       59.13       48.21      5.12 o 
   8  10   0       19.37       21.92      3.96 o 
  10  10   0        0.31       -0.66      2.24 o 
   1  11   0        0.75        2.77      3.55 o 
   3  11   0      218.73      197.95      9.38 o 
   5  11   0      296.10      298.72     11.85 o 
   7  11   0        1.04        0.00      2.81 o 
   9  11   0        1.20       -0.39      2.49 o 
   0  12   0       34.18       53.28      5.30 o 
   2  12   0        1.05       -1.21      4.37 o 
   4  12   0       74.74       78.37      6.49 o 
   6  12   0       61.35       66.29      5.52 o 
   8  12   0        1.01        0.42      3.14 o 
   1  13   0      167.47      134.19      7.83 o 
   3  13   0      350.32      319.96     12.36 o 
   5  13   0      103.19       99.19      6.56 o 
   7  13   0       40.01       47.73      4.44 o 
   0  14   0        0.63       -0.61      3.87 o 
   2  14   0       37.82       28.12      4.11 o 
   4  14   0       43.23       45.92      4.66 o 
   6  14   0        4.36        4.57      2.39 o 
   1  15   0       28.27       22.91      3.52 o 
   3  15   0       36.34       26.49      3.61 o 
   5  15   0       30.82       22.66      3.35 o 
   0  16   0        1.60       -2.97      2.97 o 
   2  16   0        1.70        1.44      2.53 o 
   4  16   0        0.00       -0.35      2.67 o 
   1  17   0        6.82        5.94      1.98 o 
 -13   1   1       71.83       56.35      4.05 o 
 -11   1   1      497.00      521.39     15.64 o 
  -9   1   1     2595.67     2460.81     46.17 o 
  -7   1   1     3156.01     3290.14     50.81 o 
  -5   1   1     3154.48     3833.21     50.78 o 
  -3   1   1     8597.24     8621.85     94.84 o 
  -1   1   1     9391.17     8906.98    179.95 o 
   1   1   1     3608.89     2965.39     34.96 o 
   3   1   1     8758.75     7647.48     87.84 o 
   5   1   1     1543.34     1652.37     29.63 o 
   7   1   1       10.76        8.36      2.41 o 
   9   1   1        0.03        0.00      3.03 o 
  11   1   1       27.66       31.65      3.62 o 
 -12   2   1        0.82       -2.98      2.98 o 
 -10   2   1       63.47       78.39      6.73 o 
  -8   2   1       89.52       76.16      5.51 o 
  -6   2   1        3.72        6.50      2.00 o 
  -4   2   1      169.64      165.18      5.31 o 
  -2   2   1       41.76       40.26      2.27 o 
   0   2   1      362.19      313.41     11.17 o 
   2   2   1       51.16       33.50      2.32 o 
   4   2   1       10.88        9.04      1.81 o 
   6   2   1       56.72       45.10      4.42 o 
   8   2   1       12.91       12.72      3.56 o 
  10   2   1        0.36        3.41      1.96 o 
  12   2   1        1.73        1.63      2.30 o 
 -11   3   1       12.88       20.22      3.44 o 
  -9   3   1      200.42      247.91     10.80 o 
  -7   3   1      196.65      208.52      8.49 o 
  -5   3   1       64.73       69.85      4.21 o 
  -3   3   1     1091.94     1053.13     17.82 o 
  -1   3   1     2159.02     1938.52     25.42 o 
   1   3   1      878.56      793.46     13.74 o 
   3   3   1     2653.34     2463.56     35.27 o 
   5   3   1      192.41      183.83      7.45 o 
   7   3   1      387.65      368.33     12.35 o 
   9   3   1      211.20      250.87     10.74 o 
  11   3   1        0.01        0.43      2.61 o 
 -12   4   1        6.99        8.51      2.35 o 
 -10   4   1       11.35       16.31      3.41 o 
  -8   4   1      119.41      137.68      7.58 o 
  -6   4   1       30.95       22.20      3.09 o 
  -4   4   1       91.53      124.91      5.14 o 
  -2   4   1      702.01      660.27     13.08 o 
   0   4   1     6625.45     6289.17     50.92 o 
   2   4   1        0.12       -1.99      1.99 o 
   4   4   1      130.85      135.25      5.94 o 
   6   4   1       67.70       67.27      5.18 o 
   8   4   1      279.04      271.42     11.41 o 
  10   4   1       31.03       42.03      4.29 o 
 -11   5   1       11.74       11.79      2.78 o 
  -9   5   1      172.90      172.16      9.28 o 
  -7   5   1       18.21       21.50      3.60 o 
  -5   5   1      665.21      688.38     17.66 o 
  -3   5   1     1135.81     1088.10     20.32 o 
  -1   5   1        0.05        1.84      1.16 o 
   1   5   1      430.66      409.54     10.67 o 
   3   5   1       72.97       69.56      4.13 o 
   5   5   1        3.38       -0.88      2.79 o 
   7   5   1       77.13      105.22      6.93 o 
   9   5   1        2.01       -2.99      3.64 o 
  11   5   1        1.68       -2.22      2.72 o 
 -12   6   1        9.32        9.66      2.41 o 
 -10   6   1      445.34      480.23     14.94 o 
  -8   6   1      554.33      531.69     15.87 o 
  -6   6   1      288.40      281.63     10.24 o 
  -4   6   1      171.91      175.07      6.85 o 
  -2   6   1     1691.62     1816.70     29.17 o 
   0   6   1     2001.67     2006.36     26.66 o 
   2   6   1      492.47      504.92     13.58 o 
   4   6   1      325.49      339.45     10.49 o 
   6   6   1       15.63       17.78      2.84 o 
   8   6   1       11.74       15.23      3.93 o 
  10   6   1        5.04        8.00      2.50 o 
 -11   7   1        1.07        1.33      2.31 o 
  -9   7   1       40.66       49.87      5.26 o 
  -7   7   1      217.14      191.02      9.25 o 
  -5   7   1      365.22      405.07     11.97 o 
  -3   7   1     1626.92     1818.28     31.67 o 
  -1   7   1      453.24      504.34     13.75 o 
   1   7   1      611.98      685.49     16.81 o 
   3   7   1     1544.18     1512.87     29.34 o 
   5   7   1      632.88      671.93     20.16 o 
   7   7   1       82.79       77.19      6.18 o 
   9   7   1        0.04        2.21      2.92 o 
  11   7   1       23.41       34.37      3.02 o 
 -10   8   1       79.68       86.02      6.25 o 
  -8   8   1      481.30      550.65     16.46 o 
  -6   8   1      174.32      179.12      8.73 o 
  -4   8   1      323.38      402.17     12.01 o 
  -2   8   1      219.03      240.20      8.34 o 
   0   8   1       53.77       45.80      3.29 o 
   2   8   1      368.04      344.81     10.56 o 
   4   8   1      425.53      457.87     13.57 o 
   6   8   1       42.45       50.78      4.64 o 
   8   8   1       31.27       39.46      4.30 o 
  10   8   1        1.10        3.31      1.89 o 
 -11   9   1        5.08       12.35      2.41 o 
  -9   9   1        0.01       -2.81      2.81 o 
  -7   9   1       19.54       14.78      3.19 o 
  -5   9   1        1.25       -1.10      3.21 o 
  -3   9   1       10.47       10.10      3.03 o 
  -1   9   1       76.74       65.63      4.80 o 
   1   9   1        0.77        0.89      1.71 o 
   3   9   1        0.12       -1.53      2.65 o 
   5   9   1       26.68       30.32      4.52 o 
   7   9   1        3.61        4.87      2.44 o 
   9   9   1       15.11       22.61      3.70 o 
 -10  10   1       29.30       44.60      4.29 o 
  -8  10   1        1.48       -3.51      3.80 o 
  -6  10   1        3.08       11.04      2.13 o 
  -4  10   1        3.04        1.68      2.56 o 
  -2  10   1        0.23       -0.51      3.01 o 
   0  10   1        8.18        3.81      2.08 o 
   2  10   1        0.47        2.83      2.50 o 
   4  10   1      211.51      214.15      9.68 o 
   6  10   1       14.61        8.61      3.26 o 
   8  10   1       38.84       50.75      4.93 o 
  -9  11   1        0.06       -3.21      3.21 o 
  -7  11   1        4.20        4.76      2.75 o 
  -5  11   1       90.61       84.91      6.61 o 
  -3  11   1        0.71        3.48      2.22 o 
  -1  11   1        3.53        0.00      3.04 o 
   1  11   1        1.14        1.69      2.59 o 
   3  11   1       24.39       24.75      3.71 o 
   5  11   1       10.48        2.46      4.69 o 
   7  11   1       36.94       51.34      4.81 o 
   9  11   1        0.11       -1.55      1.89 o 
  -8  12   1        0.21       -1.41      2.70 o 
  -6  12   1      246.12      253.37     10.67 o 
  -4  12   1      156.36      129.61      7.89 o 
  -2  12   1        7.76        6.45      2.35 o 
   0  12   1       61.90       55.32      3.74 o 
   2  12   1        0.75        0.00      3.35 o 
   4  12   1       13.18       11.05      3.09 o 
   6  12   1        2.12       -0.54      3.22 o 
   8  12   1        3.73        1.78      2.73 o 
  -7  13   1       16.27       15.55      3.22 o 
  -5  13   1      296.71      278.93     11.47 o 
  -3  13   1      117.87       97.47      6.72 o 
  -1  13   1      171.38      146.64      8.30 o 
   1  13   1      109.90       98.04      6.97 o 
   3  13   1      150.75      138.21      8.28 o 
   5  13   1      168.58      178.67      8.68 o 
   7  13   1       18.80       19.84      3.03 o 
  -8  14   1      103.03      111.04      5.14 o 
  -6  14   1       41.82       39.45      3.89 o 
  -4  14   1       80.31       74.77      5.65 o 
  -2  14   1      198.05      179.33      8.80 o 
   0  14   1      249.60      213.29      6.95 o 
   2  14   1       96.12       89.33      6.47 o 
   4  14   1       34.03       36.95      4.32 o 
   6  14   1        3.38       10.27      2.11 o 
  -5  15   1       19.38       23.66      3.49 o 
  -3  15   1        0.72       -1.03      2.72 o 
  -1  15   1        1.19        0.00      2.66 o 
   1  15   1       10.79       10.66      2.46 o 
   3  15   1       22.03       27.93      3.79 o 
   5  15   1       25.81       30.60      3.60 o 
  -4  16   1        8.03        4.92      2.03 o 
  -2  16   1        8.69       13.14      2.73 o 
   0  16   1        4.73        5.21      2.10 o 
   2  16   1       15.57       15.00      3.00 o 
   4  16   1        0.72        0.00      2.37 o 
  -3  17   1        0.60        1.41      1.94 o 
  -1  17   1        0.02       -2.23      2.23 o 
   1  17   1        7.71        6.66      2.06 o 
 -12   0   2      373.65      390.36     12.73 o 
 -10   0   2      410.25      402.62     13.71 o 
  -8   0   2      259.81      314.68     10.84 o 
  -6   0   2     5299.22     5366.32     69.11 o 
  -4   0   2     5931.29     6972.05     80.00 o 
  -2   0   2     2864.62     2910.90     34.82 o 
   0   0   2     2957.32     2793.81    337.75 o 
   2   0   2      512.70      459.70     10.89 o 
   4   0   2        0.04       -0.33      2.41 o 
   6   0   2       63.77       68.10      5.19 o 
   8   0   2      351.39      344.09     12.63 o 
  10   0   2        2.34        2.54      2.73 o 
 -13   1   2        7.13        3.44      2.71 o 
 -11   1   2       24.31       32.19      4.34 o 
  -9   1   2       24.20       26.95      4.25 o 
  -7   1   2       84.00       85.42      5.17 o 
  -5   1   2      878.39      836.77     17.20 o 
  -3   1   2     3848.96     3805.00     45.73 o 
  -1   1   2      405.88      413.70      8.04 o 
   1   1   2     1959.12     1786.45     24.83 o 
   3   1   2      479.46      395.42     11.19 o 
   5   1   2      104.20      129.39      6.31 o 
   7   1   2        3.95        2.86      3.67 o 
   9   1   2       41.07       40.16      4.67 o 
  11   1   2        0.07        7.02      1.62 o 
 -12   2   2       43.88       53.65      4.97 o 
 -10   2   2       37.55       36.22      4.59 o 
  -8   2   2       49.29       46.21      4.80 o 
  -6   2   2      282.08      278.50      8.67 o 
  -4   2   2     2869.34     3018.73     39.99 o 
  -2   2   2    13106.85    12241.06    131.33 o 
   0   2   2    13257.52    13179.49    647.27 o 
   2   2   2      109.36      126.01      4.67 o 
   4   2   2      903.39      955.59     20.80 o 
   6   2   2        6.58        8.12      2.62 o 
   8   2   2        0.91        2.46      3.26 o 
  10   2   2       37.85       40.63      4.27 o 
 -13   3   2       14.58       13.07      2.69 o 
 -11   3   2       18.23       14.21      3.87 o 
  -9   3   2        5.10        5.46      2.41 o 
  -7   3   2        1.97        2.19      2.36 o 
  -5   3   2      699.75      688.08     16.03 o 
  -3   3   2     1061.60      953.49     16.83 o 
  -1   3   2     3971.63     3804.59     45.93 o 
   1   3   2      361.59      311.20      8.64 o 
   3   3   2       10.03        2.98      1.72 o 
   5   3   2       35.90       42.55      3.92 o 
   7   3   2       97.37       96.13      6.99 o 
   9   3   2        3.48        1.56      2.64 o 
  11   3   2        4.11        7.89      1.90 o 
 -12   4   2       12.39       15.09      2.99 o 
 -10   4   2       17.66       30.13      3.95 o 
  -8   4   2      226.20      225.50      9.72 o 
  -6   4   2      288.54      280.77      9.16 o 
  -4   4   2       29.80       20.72      2.49 o 
  -2   4   2      480.69      510.32     11.54 o 
   0   4   2      264.88      286.38     12.30 o 
   2   4   2       79.73       90.69      4.29 o 
   4   4   2       64.98       93.47      5.15 o 
   6   4   2       76.40       85.15      5.75 o 
   8   4   2        9.68       13.96      3.44 o 
  10   4   2       15.55        4.57      2.64 o 
 -13   5   2        6.44        4.19      2.04 o 
 -11   5   2       17.86        9.34      3.56 o 
  -9   5   2      147.76      136.11      8.07 o 
  -7   5   2       12.69        9.49      2.76 o 
  -5   5   2       63.22       64.32      4.38 o 
  -3   5   2      790.81      811.03     16.98 o 
  -1   5   2     1348.84     1297.69     22.01 o 
   1   5   2     1156.12     1161.13     21.41 o 
   3   5   2      133.50      146.60      6.18 o 
   5   5   2       87.63       99.17      6.03 o 
   7   5   2        0.10        1.21      2.54 o 
   9   5   2       15.32        0.00      3.29 o 
 -12   6   2        3.86        4.56      1.95 o 
 -10   6   2        8.13        8.88      3.07 o 
  -8   6   2       44.87       41.57      4.47 o 
  -6   6   2       72.60       90.88      5.70 o 
  -4   6   2      778.41      716.69     17.63 o 
  -2   6   2        2.20       17.92      2.44 o 
   0   6   2       32.50       37.72      2.34 o 
   2   6   2      326.84      307.05      9.20 o 
   4   6   2       15.65       20.05      3.29 o 
   6   6   2       57.35       70.99      5.96 o 
   8   6   2       33.42       31.94      3.97 o 
  10   6   2        1.32        0.00      2.84 o 
 -11   7   2       15.21       18.78      3.08 o 
  -9   7   2       49.18       45.83      5.51 o 
  -7   7   2       19.42       20.82      3.33 o 
  -5   7   2      267.59      247.63      9.20 o 
  -3   7   2      262.23      224.23      8.07 o 
  -1   7   2      364.48      330.76      9.44 o 
   1   7   2      131.35      129.04      6.02 o 
   3   7   2       57.18       63.36      4.70 o 
   5   7   2       13.36       11.95      3.34 o 
   7   7   2      107.96      120.01      7.47 o 
   9   7   2       10.82        8.98      2.91 o 
 -12   8   2       30.90       36.25      3.12 o 
 -10   8   2        0.69       -2.21      2.82 o 
  -8   8   2        7.21       13.57      3.11 o 
  -6   8   2      646.25      661.65     17.14 o 
  -4   8   2      274.09      309.70     10.47 o 
  -2   8   2       87.88       78.42      4.86 o 
   0   8   2       40.00       42.24      3.56 o 
   2   8   2      158.98      173.08      7.48 o 
   4   8   2      267.75      287.76     10.79 o 
   6   8   2        1.32        0.61      3.08 o 
   8   8   2        2.42        3.26      1.89 o 
  10   8   2        5.93        6.09      2.14 o 
 -11   9   2        2.42       -2.69      2.95 o 
  -9   9   2      102.96      112.66      7.44 o 
  -7   9   2       41.92       50.98      5.00 o 
  -5   9   2      530.99      571.93     15.80 o 
  -3   9   2        0.06        1.43      2.48 o 
  -1   9   2      296.71      298.38     10.21 o 
   1   9   2       52.71       76.39      5.17 o 
   3   9   2       59.23       62.12      5.55 o 
   5   9   2        1.57        0.61      3.71 o 
   7   9   2        0.12        2.31      2.71 o 
   9   9   2        0.20        1.96      1.84 o 
 -10  10   2        5.35        2.67      3.78 o 
  -8  10   2        0.94        0.60      2.62 o 
  -6  10   2      135.81      140.04      7.93 o 
  -4  10   2       50.03       56.16      5.35 o 
  -2  10   2        2.14        1.56      2.69 o 
   0  10   2        0.61        0.79      2.85 o 
   2  10   2       67.92       67.73      5.46 o 
   4  10   2      330.11      360.63     12.92 o 
   6  10   2      108.61      102.52      7.03 o 
   8  10   2       39.26       49.93      4.37 o 
  -9  11   2        1.59        2.41      2.60 o 
  -7  11   2       24.05       24.25      3.84 o 
  -5  11   2        1.13        0.61      3.41 o 
  -3  11   2        0.16        2.33      2.74 o 
  -1  11   2       48.46       56.43      4.92 o 
   1  11   2       30.13       24.43      3.75 o 
   3  11   2        9.46        9.79      3.46 o 
   5  11   2       23.93       25.25      3.99 o 
   7  11   2       23.41       37.46      3.86 o 
 -10  12   2        0.46        0.00      2.45 o 
  -8  12   2       15.28       14.34      3.49 o 
  -6  12   2       94.58       84.95      6.23 o 
  -4  12   2       24.09       29.30      4.03 o 
  -2  12   2       61.03       56.04      5.57 o 
   0  12   2       28.05       22.92      3.29 o 
   2  12   2       10.56       13.56      3.84 o 
   4  12   2       52.22       62.28      5.74 o 
   6  12   2        0.10       -2.94      3.18 o 
  -9  13   2       76.00       83.78      4.63 o 
  -7  13   2        4.17        1.00      3.31 o 
  -5  13   2       12.37        6.70      3.32 o 
  -3  13   2       14.11        6.58      3.44 o 
  -1  13   2       53.15       41.73      4.96 o 
   1  13   2       13.34       16.37      3.97 o 
   3  13   2        1.47        3.52      2.25 o 
   5  13   2        1.63       -0.98      2.86 o 
   7  13   2        0.62        2.06      2.31 o 
  -8  14   2       22.68       23.63      3.12 o 
  -6  14   2        2.84        3.20      1.69 o 
  -4  14   2       11.40        6.76      3.32 o 
  -2  14   2       44.98       42.72      4.87 o 
   0  14   2       69.63       65.07      4.12 o 
   2  14   2       38.04       36.56      4.62 o 
   4  14   2        3.69        6.93      2.14 o 
   6  14   2        0.01        0.30      1.84 o 
  -7  15   2        0.03       -2.07      2.39 o 
  -5  15   2       42.21       38.38      3.94 o 
  -3  15   2       17.30       21.17      3.17 o 
  -1  15   2        2.96        0.54      2.96 o 
   1  15   2       54.22       65.42      5.17 o 
   3  15   2       29.44       29.72      3.63 o 
   5  15   2        0.00        1.14      1.24 o 
  -4  16   2       14.67       16.47      2.81 o 
  -2  16   2        6.80        8.86      2.44 o 
   0  16   2        2.07        3.82      1.54 o 
   2  16   2       14.76        9.10      2.71 o 
  -3  17   2        4.24        8.04      2.25 o 
  -1  17   2        0.15       -1.86      2.01 o 
   1  17   2        2.43        4.42      1.81 o 
 -13   1   3       36.59       35.29      3.67 o 
 -11   1   3        1.21        3.69      2.93 o 
  -9   1   3        5.22        7.04      2.59 o 
  -7   1   3      124.21      159.08      6.90 o 
  -5   1   3     1924.68     2245.63     33.58 o 
  -3   1   3      125.64      111.14      4.07 o 
  -1   1   3     5876.11     6115.04     69.97 o 
   1   1   3      154.00      159.36      5.25 o 
   3   1   3      862.91      857.67     19.27 o 
   5   1   3       26.60       22.11      3.02 o 
   7   1   3       72.29       46.40      5.30 o 
   9   1   3        3.14       -1.61      3.59 o 
 -12   2   3        0.79        3.27      1.41 o 
 -10   2   3        2.62        3.67      2.34 o 
  -8   2   3        3.72       -1.46      2.81 o 
  -6   2   3       24.38       26.76      3.14 o 
  -4   2   3       23.83       22.82      2.24 o 
  -2   2   3     2599.79     2434.79     32.56 o 
   0   2   3     2096.64     1984.25    141.62 o 
   2   2   3      261.93      263.15      7.85 o 
   4   2   3      218.13      237.75      8.70 o 
   6   2   3      272.86      238.81     10.17 o 
   8   2   3      156.01       88.73      6.51 o 
  10   2   3       52.35       58.94      4.42 o 
 -13   3   3        4.98        6.04      2.64 o 
 -11   3   3      142.32      169.61      8.70 o 
  -9   3   3      227.54      230.64      9.99 o 
  -7   3   3      334.40      415.80     11.82 o 
  -5   3   3     1040.48     1179.59     22.44 o 
  -3   3   3      550.83      551.22     12.46 o 
  -1   3   3      112.92      116.84      4.47 o 
   1   3   3     1373.21     1379.96     23.57 o 
   3   3   3     1115.62     1141.38     23.68 o 
   5   3   3       29.56       36.84      4.19 o 
   7   3   3       20.27       22.55      4.16 o 
   9   3   3       32.35       27.01      3.87 o 
 -12   4   3        2.50       -2.05      3.62 o 
 -10   4   3      103.11       92.60      6.96 o 
  -8   4   3       29.41       21.69      3.67 o 
  -6   4   3       15.52       18.53      2.68 o 
  -4   4   3        8.35        3.96      1.88 o 
  -2   4   3      221.80      256.06      6.94 o 
   0   4   3      301.94      366.79     22.23 o 
   2   4   3      129.22      123.60      5.63 o 
   4   4   3      398.46      395.32     12.14 o 
   6   4   3      245.28      250.94     10.58 o 
   8   4   3       70.11       64.20      5.97 o 
  10   4   3       51.40       55.02      4.30 o 
 -13   5   3        1.46       -2.00      2.31 o 
 -11   5   3        5.18        2.72      3.04 o 
  -9   5   3        1.25        4.41      2.16 o 
  -7   5   3       12.32       14.50      2.68 o 
  -5   5   3      538.68      557.28     15.43 o 
  -3   5   3       46.99       41.52      3.33 o 
  -1   5   3     1748.80     1678.66     27.61 o 
   1   5   3       20.46       14.20      2.42 o 
   3   5   3      674.32      661.84     18.37 o 
   5   5   3       18.53       28.44      3.83 o 
   7   5   3       10.13        1.84      3.84 o 
   9   5   3        2.73        2.47      2.43 o 
 -12   6   3        1.03        5.37      1.79 o 
 -10   6   3        2.95       -0.61      4.47 o 
  -8   6   3       23.79       18.00      3.74 o 
  -6   6   3      268.20      270.43      9.81 o 
  -4   6   3      304.47      291.18      9.17 o 
  -2   6   3      847.13      780.33     17.81 o 
   0   6   3      512.29      500.33     11.90 o 
   2   6   3      217.20      224.31      8.28 o 
   4   6   3       22.90       26.46      3.39 o 
   6   6   3       72.99       74.82      6.01 o 
   8   6   3       68.62       89.29      6.10 o 
 -11   7   3        2.61        1.05      3.24 o 
  -9   7   3       49.57       42.58      5.00 o 
  -7   7   3      146.22      120.53      7.30 o 
  -5   7   3      316.31      300.92     10.20 o 
  -3   7   3      116.20      123.52      6.16 o 
  -1   7   3       65.58       61.48      4.48 o 
   1   7   3        5.10        7.99      2.22 o 
   3   7   3       18.55       20.82      3.43 o 
   5   7   3        5.38       10.38      2.99 o 
   7   7   3        9.14        6.29      3.14 o 
   9   7   3       30.21       39.83      3.54 o 
 -12   8   3        0.12        1.38      2.34 o 
 -10   8   3       28.82       32.50      3.78 o 
  -8   8   3        2.03       -1.84      3.84 o 
  -6   8   3       18.53       18.07      3.59 o 
  -4   8   3        0.09       -2.78      2.78 o 
  -2   8   3       58.25       66.19      4.91 o 
   0   8   3       60.34       61.08      4.78 o 
   2   8   3       92.35       89.46      5.90 o 
   4   8   3        0.01        2.34      2.75 o 
   6   8   3       51.54       50.81      5.46 o 
   8   8   3        0.51       -2.91      2.91 o 
 -11   9   3        0.71        2.54      2.01 o 
  -9   9   3        9.15       10.76      2.67 o 
  -7   9   3       10.16        5.29      3.17 o 
  -5   9   3      184.82      170.76      8.66 o 
  -3   9   3      320.22      316.80     10.93 o 
  -1   9   3      278.23      310.76     10.66 o 
   1   9   3      518.58      522.05     14.64 o 
   3   9   3      579.65      578.51     16.56 o 
   5   9   3      487.50      532.85     16.11 o 
   7   9   3      209.54      233.55      9.91 o 
 -10  10   3       13.96        9.49      3.00 o 
  -8  10   3        6.75        7.29      2.98 o 
  -6  10   3        8.09        7.31      2.64 o 
  -4  10   3       91.16      100.10      6.50 o 
  -2  10   3       58.31       51.82      4.77 o 
   0  10   3       22.45       22.76      2.76 o 
   2  10   3       89.44       99.31      6.53 o 
   4  10   3       32.98       28.77      4.69 o 
   6  10   3        0.38       -2.19      3.64 o 
   8  10   3        0.48       -1.65      2.82 o 
  -9  11   3        0.73       -0.51      2.71 o 
  -7  11   3       98.91       94.32      6.79 o 
  -5  11   3      186.20      162.26      8.91 o 
  -3  11   3      379.11      345.63     12.52 o 
  -1  11   3      643.78      625.31     17.17 o 
   1  11   3      547.03      496.35     15.35 o 
   3  11   3      619.30      606.91     17.35 o 
   5  11   3      305.68      343.62     12.50 o 
   7  11   3      233.18      298.67      9.85 o 
 -10  12   3        0.89        1.88      2.16 o 
  -8  12   3        5.93        9.26      2.30 o 
  -6  12   3       15.00       10.07      3.44 o 
  -4  12   3        0.30        0.00      3.39 o 
  -2  12   3       87.09       74.76      6.66 o 
   0  12   3       88.12       82.45      4.51 o 
   2  12   3       63.57       56.84      5.44 o 
   4  12   3       18.33       17.62      3.89 o 
   6  12   3        9.39       16.44      3.01 o 
  -9  13   3        1.73        4.45      1.57 o 
  -7  13   3       63.69       63.59      5.30 o 
  -5  13   3       67.12       61.69      5.66 o 
  -3  13   3        5.14        5.31      2.86 o 
  -1  13   3       13.13       20.93      3.96 o 
   1  13   3        0.08        2.80      2.44 o 
   3  13   3       17.82       21.23      3.20 o 
   5  13   3       13.72       14.49      2.87 o 
  -8  14   3        1.65        0.33      2.17 o 
  -6  14   3       24.25       23.44      3.54 o 
  -4  14   3        0.23        2.22      2.61 o 
  -2  14   3        5.12        0.58      2.90 o 
   0  14   3        1.36       -0.38      2.39 o 
   2  14   3        5.48        4.15      2.54 o 
   4  14   3        0.67        0.81      2.14 o 
  -7  15   3        2.71        0.31      2.39 o 
  -5  15   3        1.24       -1.30      2.91 o 
  -3  15   3        0.03       -1.49      2.85 o 
  -1  15   3        0.04       -1.51      2.63 o 
   1  15   3        6.55        7.76      2.54 o 
   3  15   3        0.76       -2.99      2.99 o 
  -4  16   3        2.15        4.81      1.89 o 
  -2  16   3        0.76        0.00      2.20 o 
   0  16   3        4.92        1.81      1.51 o 
   2  16   3       28.39       29.80      3.12 o 
  -1  17   3       66.05       74.94      4.15 o 
 -14   0   4       55.10       77.36      4.55 o 
 -12   0   4       21.58       23.70      3.79 o 
 -10   0   4      432.14      389.71     13.33 o 
  -8   0   4      102.61       94.72      5.89 o 
  -6   0   4      189.28      159.27      6.42 o 
  -4   0   4       65.33       55.01      3.40 o 
  -2   0   4      841.91      857.16     16.29 o 
   0   0   4      228.33      206.29     12.78 o 
   2   0   4     2114.80     2015.30     33.80 o 
   4   0   4      117.85      119.48      6.59 o 
   6   0   4       55.47       58.17      5.54 o 
   8   0   4        3.16       -3.27      3.27 o 
 -13   1   4        2.14        3.36      2.09 o 
 -11   1   4       65.42       67.29      5.86 o 
  -9   1   4       94.62       94.05      6.02 o 
  -7   1   4       70.55       93.64      5.43 o 
  -5   1   4       26.72       40.52      3.25 o 
  -3   1   4      842.42      893.40     17.04 o 
  -1   1   4      734.13      856.74     16.76 o 
   1   1   4      930.56     1000.91     20.22 o 
   3   1   4      193.17      183.13      7.69 o 
   5   1   4       26.38       27.92      4.43 o 
   7   1   4       38.49       17.91      3.36 o 
   9   1   4       10.45        1.14      2.06 o 
 -14   2   4       38.29       54.71      3.85 o 
 -12   2   4       49.15       55.73      5.46 o 
 -10   2   4       30.01       30.03      4.38 o 
  -8   2   4      124.39      131.92      7.25 o 
  -6   2   4      676.43      666.28     17.08 o 
  -4   2   4      268.22      317.92      8.35 o 
  -2   2   4      539.70      589.41     13.30 o 
   0   2   4      474.91      513.08     37.64 o 
   2   2   4       56.32       54.17      3.99 o 
   4   2   4       38.92       38.91      4.52 o 
   6   2   4      333.61      374.30     13.10 o 
   8   2   4       70.04        9.06      3.35 o 
 -13   3   4        4.44        5.16      2.22 o 
 -11   3   4      112.63      132.77      7.89 o 
  -9   3   4      434.76      398.58     13.32 o 
  -7   3   4      579.42      667.73     18.58 o 
  -5   3   4     2011.12     2058.75     33.41 o 
  -3   3   4     2906.20     3018.80     41.87 o 
  -1   3   4     3097.33     3361.07     45.62 o 
   1   3   4     1892.75     1923.49     32.13 o 
   3   3   4     1546.33     1598.66     31.43 o 
   5   3   4      390.50      414.51     13.53 o 
   7   3   4       36.88       13.27      3.75 o 
   9   3   4       57.67        2.67      2.82 o 
 -12   4   4        1.41        1.61      3.07 o 
 -10   4   4       23.07       21.44      3.74 o 
  -8   4   4       15.39       25.91      3.26 o 
  -6   4   4      576.45      572.14     16.46 o 
  -4   4   4      475.36      544.58     14.35 o 
  -2   4   4       34.65       52.38      3.51 o 
   0   4   4      428.39      488.64     52.88 o 
   2   4   4       85.15       74.69      5.04 o 
   4   4   4       19.66       21.67      3.29 o 
   6   4   4      183.50      183.80      9.28 o 
   8   4   4       42.32        6.81      2.41 o 
 -13   5   4        0.10        1.86      2.20 o 
 -11   5   4       58.41       57.08      5.44 o 
  -9   5   4      113.06       81.16      6.68 o 
  -7   5   4       59.79       54.61      4.69 o 
  -5   5   4        1.06        0.39      2.71 o 
  -3   5   4      326.42      389.38     12.26 o 
  -1   5   4      322.89      424.30     12.78 o 
   1   5   4      409.98      456.60     12.03 o 
   3   5   4      546.63      557.72     14.90 o 
   5   5   4       17.31       20.85      4.13 o 
   7   5   4        1.32        5.01      2.34 o 
   9   5   4       12.36        2.04      2.88 o 
 -12   6   4        0.03       -2.37      2.89 o 
 -10   6   4      104.58      116.27      7.31 o 
  -8   6   4        1.72        0.57      3.20 o 
  -6   6   4      133.21      144.79      7.12 o 
  -4   6   4       18.83       15.47      2.86 o 
  -2   6   4        6.26        6.12      2.18 o 
   0   6   4        4.03        6.37      1.37 o 
   2   6   4        0.05        0.48      1.72 o 
   4   6   4        9.27       10.04      3.04 o 
   6   6   4       44.83       55.64      5.46 o 
   8   6   4        5.47        0.45      2.49 o 
 -13   7   4       11.18       21.76      2.67 o 
 -11   7   4       61.87       52.15      5.35 o 
  -9   7   4      160.57      142.48      8.20 o 
  -7   7   4       23.38       24.91      3.78 o 
  -5   7   4        1.86        2.20      2.20 o 
  -3   7   4      253.99      287.92      9.75 o 
  -1   7   4      248.92      277.28      9.44 o 
   1   7   4      156.22      186.07      8.17 o 
   3   7   4      175.24      182.27      8.67 o 
   5   7   4        4.60        1.23      3.41 o 
   7   7   4       15.98       19.12      4.10 o 
 -12   8   4        3.61        0.50      2.06 o 
 -10   8   4       41.68       26.79      4.62 o 
  -8   8   4       42.30       45.97      5.67 o 
  -6   8   4       79.80       66.44      5.68 o 
  -4   8   4      155.70      148.66      7.61 o 
  -2   8   4      186.57      182.60      8.21 o 
   0   8   4      417.97      429.68      9.09 o 
   2   8   4       30.59       37.42      4.44 o 
   4   8   4       61.00       74.07      6.15 o 
   6   8   4       98.63      120.50      7.68 o 
   8   8   4       48.34       68.18      5.01 o 
 -11   9   4        0.88       -1.34      2.77 o 
  -9   9   4        0.09        4.41      2.37 o 
  -7   9   4       21.26       26.54      4.35 o 
  -5   9   4      131.90      115.74      7.12 o 
  -3   9   4       39.43       26.62      3.82 o 
  -1   9   4      202.22      175.19      8.41 o 
   1   9   4       25.59       32.67      3.97 o 
   3   9   4       57.34       56.62      5.42 o 
   5   9   4       23.26       27.10      4.57 o 
   7   9   4       35.07       41.30      4.10 o 
 -10  10   4      200.07      211.32      9.14 o 
  -8  10   4      825.08      835.40     24.51 o 
  -6  10   4     1760.72     1681.61     36.94 o 
  -4  10   4     2014.89     1821.13     38.11 o 
  -2  10   4     2458.19     2349.28     44.18 o 
   0  10   4     2021.68     2015.54     73.87 o 
   2  10   4     1917.00     1939.37     40.25 o 
   4  10   4      968.63     1019.54     27.77 o 
   6  10   4      419.41      508.67     14.24 o 
 -11  11   4       26.92       27.09      3.07 o 
  -9  11   4       61.28       60.28      5.15 o 
  -7  11   4       29.69       25.53      4.61 o 
  -5  11   4        3.17        0.62      3.45 o 
  -3  11   4       59.68       62.05      5.61 o 
  -1  11   4       61.43       62.54      5.55 o 
   1  11   4       44.76       38.57      5.01 o 
   3  11   4       23.07       26.35      4.27 o 
   5  11   4        1.83       -1.47      3.07 o 
 -10  12   4      123.42      125.50      5.96 o 
  -8  12   4       96.91       94.84      5.97 o 
  -6  12   4       54.43       40.40      4.49 o 
  -4  12   4      141.01      149.01      8.31 o 
  -2  12   4      274.08      246.22     10.80 o 
   0  12   4      388.69      376.00      9.41 o 
   2  12   4      210.13      234.88     10.51 o 
   4  12   4       96.19      116.73      6.89 o 
   6  12   4       55.33       74.66      4.57 o 
  -9  13   4        0.03        1.37      2.32 o 
  -7  13   4        8.46        2.51      2.70 o 
  -5  13   4       23.25       20.45      3.89 o 
  -3  13   4        8.29        4.02      3.06 o 
  -1  13   4       85.23       69.11      5.83 o 
   1  13   4       40.03       41.43      4.69 o 
   3  13   4        8.98        4.22      2.66 o 
   5  13   4        1.48        0.64      2.12 o 
  -8  14   4        3.58        3.54      2.01 o 
  -6  14   4        1.02        2.34      3.21 o 
  -4  14   4        6.42        6.44      2.14 o 
  -2  14   4       19.88       24.38      3.74 o 
   0  14   4        0.00       -1.31      2.07 o 
   2  14   4       13.45       12.17      3.04 o 
   4  14   4       15.01       12.30      2.60 o 
  -7  15   4        7.02       10.34      2.11 o 
  -5  15   4        1.16        1.93      1.68 o 
  -3  15   4        1.86        3.40      2.12 o 
  -1  15   4        5.47        4.31      2.64 o 
   1  15   4        0.02        2.95      1.72 o 
   3  15   4        1.70        2.26      2.61 o 
  -4  16   4        0.45       -0.66      2.24 o 
  -2  16   4        2.56        4.29      2.10 o 
   0  16   4        0.50       -1.73      1.73 o 
 -13   1   5        0.00       -3.60      3.60 o 
 -11   1   5        8.76       14.07      3.46 o 
  -9   1   5        2.40        6.69      2.41 o 
  -7   1   5      790.06      807.64     20.45 o 
  -5   1   5      775.62      875.33     19.54 o 
  -3   1   5      880.28      876.13     18.46 o 
  -1   1   5      333.39      365.25     11.44 o 
   1   1   5      111.70       97.44      5.56 o 
   3   1   5       61.64       88.31      5.65 o 
   5   1   5       22.01        4.26      4.51 o 
   7   1   5        0.06        3.70      2.34 o 
   9   1   5       18.25        7.66      2.04 o 
 -14   2   5       36.93       44.41      3.59 o 
 -12   2   5      129.61      150.37      8.07 o 
 -10   2   5      263.53      239.50     10.74 o 
  -8   2   5      547.88      586.37     18.52 o 
  -6   2   5      979.60      889.07     20.95 o 
  -4   2   5      961.84     1035.63     21.09 o 
  -2   2   5      143.13      176.84      6.49 o 
   0   2   5      514.07      548.61     30.46 o 
   2   2   5      133.98      123.58      6.53 o 
   4   2   5       13.74       31.27      4.05 o 
   6   2   5       15.08       25.94      4.30 o 
   8   2   5        2.66        3.16      2.21 o 
 -13   3   5       19.37       17.11      3.34 o 
 -11   3   5      176.11      172.01      8.94 o 
  -9   3   5      303.18      306.27     11.63 o 
  -7   3   5       36.58       27.93      3.93 o 
  -5   3   5      149.01      176.57      7.14 o 
  -3   3   5     3664.76     3987.64     54.47 o 
  -1   3   5     2570.32     2992.65     44.38 o 
   1   3   5      407.36      440.40     12.05 o 
   3   3   5      274.10      307.86     11.21 o 
   5   3   5      113.99      117.93      7.33 o 
   7   3   5       11.19       10.71      2.63 o 
 -12   4   5      103.11      118.84      7.24 o 
 -10   4   5      122.27      135.65      8.13 o 
  -8   4   5      806.51      814.04     22.80 o 
  -6   4   5     2462.10     2384.63     40.63 o 
  -4   4   5      990.03     1045.06     22.46 o 
  -2   4   5      484.34      606.77     16.11 o 
   0   4   5      334.16      405.90     26.35 o 
   2   4   5      247.50      305.46     10.69 o 
   4   4   5       41.44       61.32      5.50 o 
   6   4   5       10.60       10.29      3.67 o 
   8   4   5        0.46        1.94      3.26 o 
 -13   5   5        6.27        1.57      2.08 o 
 -11   5   5        9.73       11.15      3.47 o 
  -9   5   5        5.21        9.66      3.27 o 
  -7   5   5       63.83       66.51      5.09 o 
  -5   5   5      156.20      155.89      7.19 o 
  -3   5   5      127.22      129.55      6.13 o 
  -1   5   5        5.58        9.71      2.48 o 
   1   5   5      212.23      180.55      7.97 o 
   3   5   5        7.28        4.91      2.95 o 
   5   5   5        1.12        4.91      2.66 o 
   7   5   5        4.00        8.16      2.55 o 
 -12   6   5       23.85       26.91      3.64 o 
 -10   6   5       25.09       27.21      4.05 o 
  -8   6   5       92.61       82.34      6.11 o 
  -6   6   5      130.20      124.09      6.90 o 
  -4   6   5        4.37        1.32      2.74 o 
  -2   6   5      481.88      440.47     12.18 o 
   0   6   5        2.33        3.59      1.29 o 
   2   6   5        3.34       -0.55      3.50 o 
   4   6   5       57.58       41.72      5.22 o 
   6   6   5        0.31       -1.11      3.24 o 
   8   6   5        2.78        2.18      2.66 o 
 -13   7   5        9.09       12.37      2.31 o 
 -11   7   5       57.69       59.11      5.61 o 
  -9   7   5       90.46      105.73      7.08 o 
  -7   7   5        7.54        8.79      2.62 o 
  -5   7   5        1.78        1.51      2.91 o 
  -3   7   5      190.44      187.12      8.20 o 
  -1   7   5      104.43      100.58      6.44 o 
   1   7   5        1.86        0.54      3.29 o 
   3   7   5       34.14       33.10      4.51 o 
   5   7   5        6.66        7.48      3.50 o 
   7   7   5       18.58       30.51      3.39 o 
 -12   8   5        0.09        0.39      2.88 o 
 -10   8   5       16.70       17.06      3.47 o 
  -8   8   5       20.68       16.92      4.03 o 
  -6   8   5      372.28      344.47     12.44 o 
  -4   8   5        0.23        2.11      1.93 o 
  -2   8   5      181.99      200.93      8.93 o 
   0   8   5       10.86       14.98      2.01 o 
   2   8   5        9.00       11.20      3.05 o 
   4   8   5        1.41        6.87      1.94 o 
   6   8   5        1.04        1.43      2.74 o 
 -11   9   5      320.31      333.22     11.08 o 
  -9   9   5      496.84      490.46     15.39 o 
  -7   9   5      759.27      709.59     18.86 o 
  -5   9   5      836.34      800.99     23.59 o 
  -3   9   5      815.29      742.28     22.02 o 
  -1   9   5      468.77      485.98     14.66 o 
   1   9   5      160.73      167.54      9.14 o 
   3   9   5      248.51      278.36     11.29 o 
   5   9   5       69.44       72.00      5.96 o 
   7   9   5       12.96       20.00      2.59 o 
 -10  10   5       12.10       14.27      3.11 o 
  -8  10   5        0.20        1.81      3.46 o 
  -6  10   5       23.41       15.30      3.94 o 
  -4  10   5       26.79       29.43      4.55 o 
  -2  10   5      255.77      248.13     10.79 o 
   0  10   5        2.20       -1.35      2.10 o 
   2  10   5        0.48        6.12      2.55 o 
   4  10   5       25.98       22.73      3.81 o 
   6  10   5        3.29       10.45      2.17 o 
 -11  11   5      330.35      329.73      9.41 o 
  -9  11   5      602.51      605.68     16.30 o 
  -7  11   5      854.74      824.67     24.49 o 
  -5  11   5     1050.51     1020.84     27.86 o 
  -3  11   5      822.00      715.02     19.05 o 
  -1  11   5      624.32      587.40     16.99 o 
   1  11   5      553.45      548.66     16.27 o 
   3  11   5      147.18      165.41      8.81 o 
   5  11   5       98.88      136.13      6.52 o 
 -10  12   5        5.83        9.58      2.09 o 
  -8  12   5        0.97        1.34      2.41 o 
  -6  12   5       47.36       46.47      5.07 o 
  -4  12   5        1.44        3.06      3.62 o 
  -2  12   5       13.32       10.65      2.90 o 
   0  12   5        1.61        2.81      1.92 o 
   2  12   5       16.40        3.76      3.99 o 
   4  12   5        4.68       -0.40      3.24 o 
  -9  13   5       29.31       26.77      3.22 o 
  -7  13   5       54.31       45.56      4.58 o 
  -5  13   5       36.36       37.38      4.44 o 
  -3  13   5        7.04        2.31      2.67 o 
  -1  13   5        6.06        7.96      2.18 o 
   1  13   5        0.75       -3.51      3.51 o 
   3  13   5        3.44        8.44      2.27 o 
  -8  14   5        1.17        4.60      1.67 o 
  -6  14   5       14.39       12.90      2.72 o 
  -4  14   5        2.45        2.00      2.34 o 
  -2  14   5       10.76        6.78      2.79 o 
   0  14   5       12.04       11.29      2.06 o 
   2  14   5       15.70       14.95      2.56 o 
  -5  15   5        0.47       -0.37      2.39 o 
  -3  15   5       28.81       25.59      3.61 o 
  -1  15   5       47.82       42.69      4.40 o 
   1  15   5        0.69        0.64      1.95 o 
  -4  16   5       83.02       84.45      4.65 o 
  -2  16   5       37.32       42.23      3.39 o 
 -14   0   6       28.62       41.22      3.72 o 
 -12   0   6       15.72       15.44      3.09 o 
 -10   0   6        7.26        1.84      3.82 o 
  -8   0   6       42.45       53.42      4.81 o 
  -6   0   6      102.53      114.44      6.04 o 
  -4   0   6        0.12       -1.11      2.13 o 
  -2   0   6       19.08       12.24      2.46 o 
   0   0   6        2.21        1.57      1.65 o 
   2   0   6      411.76      295.35     11.07 o 
   4   0   6       32.44       36.69      4.69 o 
   6   0   6       90.05       73.96      6.06 o 
   8   0   6        2.91        7.51      3.79 o 
 -13   1   6       14.21       15.99      3.54 o 
 -11   1   6       26.15       29.73      4.42 o 
  -9   1   6       54.03       52.11      5.22 o 
  -7   1   6       21.00       10.99      2.76 o 
  -5   1   6      177.97      158.49      6.84 o 
  -3   1   6        1.86       -0.74      3.22 o 
  -1   1   6       66.24       68.39      4.90 o 
   1   1   6       53.69       45.13      4.28 o 
   3   1   6       28.16       19.37      3.72 o 
   5   1   6        4.12        5.66      3.88 o 
   7   1   6        2.31       -1.76      3.46 o 
 -14   2   6        3.19        6.48      2.24 o 
 -12   2   6      103.69      106.27      6.71 o 
 -10   2   6      324.22      263.14     11.20 o 
  -8   2   6      193.79      202.75      9.06 o 
  -6   2   6      516.08      516.22     16.08 o 
  -4   2   6       32.00       60.98      4.39 o 
  -2   2   6      165.41      115.39      5.82 o 
   0   2   6     1033.66     1106.76     91.80 o 
   2   2   6      636.61      570.96     15.73 o 
   4   2   6        0.02        6.14      2.74 o 
   6   2   6       11.43        6.86      2.82 o 
   8   2   6        0.05       -0.82      3.51 o 
 -13   3   6       86.98       92.84      5.96 o 
 -11   3   6       29.67       39.29      4.72 o 
  -9   3   6       39.96       66.52      5.51 o 
  -7   3   6      102.18      105.49      6.49 o 
  -5   3   6       42.08       51.39      4.09 o 
  -3   3   6      134.10      108.83      5.87 o 
  -1   3   6        0.13       -2.55      2.55 o 
   1   3   6      175.26      123.68      6.88 o 
   3   3   6        0.70       -0.59      3.81 o 
   5   3   6        2.50        1.19      3.38 o 
   7   3   6        6.55        2.06      3.16 o 
 -14   4   6        0.18        0.28      1.93 o 
 -12   4   6       80.99       72.30      6.13 o 
 -10   4   6       90.75       74.68      6.14 o 
  -8   4   6      120.44      141.51      7.76 o 
  -6   4   6      358.41      360.70     11.53 o 
  -4   4   6       97.41       90.66      5.64 o 
  -2   4   6        0.95        1.74      2.04 o 
   0   4   6      108.19      122.80     13.71 o 
   2   4   6      538.79      491.76     14.87 o 
   4   4   6        2.59       -3.36      3.36 o 
   6   4   6        7.41        8.49      3.24 o 
 -13   5   6       20.45       20.33      2.96 o 
 -11   5   6        3.06       -4.15      4.15 o 
  -9   5   6        0.10       -4.29      4.46 o 
  -7   5   6       30.29       28.26      3.77 o 
  -5   5   6       45.35       30.00      3.73 o 
  -3   5   6       40.51       40.50      3.98 o 
  -1   5   6       28.23       30.77      3.46 o 
   1   5   6      257.49      253.54     10.29 o 
   3   5   6      170.88      161.62      8.64 o 
   5   5   6       15.96       20.89      3.11 o 
   7   5   6        0.61        0.00      2.11 o 
 -12   6   6        8.85        2.89      4.58 o 
 -10   6   6        8.59        7.79      3.20 o 
  -8   6   6        3.50       -4.21      4.37 o 
  -6   6   6        0.61        2.51      2.66 o 
  -4   6   6       53.22       55.37      4.82 o 
  -2   6   6      310.31      297.08     10.54 o 
   0   6   6        1.61        0.55      1.86 o 
   2   6   6        0.00       -3.01      3.35 o 
   4   6   6       39.46       42.03      4.77 o 
   6   6   6       13.01       11.29      3.12 o 
 -13   7   6        2.87        6.06      1.71 o 
 -11   7   6       17.26       15.09      3.30 o 
  -9   7   6        4.30        2.07      2.45 o 
  -7   7   6        0.03        1.99      2.14 o 
  -5   7   6        1.21       -2.19      2.46 o 
  -3   7   6       82.57       66.33      5.27 o 
  -1   7   6       23.07       27.37      3.78 o 
   1   7   6      123.00      124.34      7.46 o 
   3   7   6        1.65       -3.96      3.96 o 
   5   7   6        3.73        1.53      2.65 o 
 -12   8   6       44.41       42.54      3.87 o 
 -10   8   6       22.73       19.42      3.91 o 
  -8   8   6        0.16        0.00      3.41 o 
  -6   8   6        8.05        9.58      2.76 o 
  -4   8   6      116.22      105.06      7.07 o 
  -2   8   6      236.55      261.62     10.66 o 
   0   8   6       93.00       90.44      6.28 o 
   2   8   6        1.96        4.51      2.42 o 
   4   8   6       35.78       48.94      5.03 o 
   6   8   6       32.23       49.50      3.88 o 
 -11   9   6       55.76       63.80      4.92 o 
  -9   9   6       50.48       56.69      5.12 o 
  -7   9   6       76.52       65.18      6.07 o 
  -5   9   6      123.54      115.98      7.45 o 
  -3   9   6       24.93       23.25      3.77 o 
  -1   9   6       50.40       48.17      5.09 o 
   1   9   6      272.37      277.08     11.70 o 
   3   9   6       68.71       79.81      6.21 o 
   5   9   6       27.04       35.00      3.79 o 
 -10  10   6      260.59      250.82      9.82 o 
  -8  10   6      438.57      427.70     14.08 o 
  -6  10   6      716.23      661.64     18.29 o 
  -4  10   6      717.57      710.99     18.83 o 
  -2  10   6      351.28      367.82     13.26 o 
   0  10   6      206.08      199.32      6.99 o 
   2  10   6       76.57       78.65      5.92 o 
   4  10   6       41.31       55.43      4.60 o 
 -11  11   6        0.52        1.14      2.17 o 
  -9  11   6       15.86       20.52      3.40 o 
  -7  11   6       18.72       18.20      3.89 o 
  -5  11   6       21.45       18.00      3.52 o 
  -3  11   6      185.11      162.82      9.18 o 
  -1  11   6      159.63      167.32      9.00 o 
   1  11   6        1.73        1.13      3.20 o 
   3  11   6        0.04       -1.36      2.84 o 
 -10  12   6       32.63       29.00      3.09 o 
  -8  12   6        9.03        8.51      2.11 o 
  -6  12   6        0.37       -2.79      3.39 o 
  -4  12   6       10.95        6.27      3.28 o 
  -2  12   6        3.08        4.30      2.68 o 
   0  12   6        9.18        9.88      2.23 o 
   2  12   6       23.01       28.18      3.35 o 
   4  12   6        5.52        5.81      2.01 o 
  -9  13   6        1.28        2.63      1.58 o 
  -7  13   6        0.56       -0.44      2.63 o 
  -5  13   6        0.02       -3.21      3.21 o 
  -3  13   6       13.62       15.29      3.04 o 
  -1  13   6        0.05        0.00      2.78 o 
   1  13   6       16.72       18.67      3.47 o 
   3  13   6        0.10       -1.37      2.14 o 
  -8  14   6        1.17        0.55      2.06 o 
  -6  14   6        0.31       -1.96      2.57 o 
  -4  14   6        0.58        0.89      1.99 o 
  -2  14   6        5.92        2.20      2.81 o 
   0  14   6       36.22       39.35      2.79 o 
  -5  15   6        1.95        1.26      2.14 o 
  -3  15   6       29.93       21.58      2.94 o 
  -1  15   6       45.90       50.10      3.70 o 
 -13   1   7        0.68       -2.81      2.81 o 
 -11   1   7      131.28      128.49      7.90 o 
  -9   1   7        5.38        0.00      3.27 o 
  -7   1   7      181.96      168.59      8.12 o 
  -5   1   7      139.25      126.42      6.75 o 
  -3   1   7      547.91      659.02     18.68 o 
  -1   1   7      384.81      418.71     12.72 o 
   1   1   7      892.49      832.78     23.73 o 
   3   1   7      456.26      388.57     13.73 o 
   5   1   7       39.08       35.11      4.32 o 
   7   1   7       90.47       90.83      5.76 o 
 -14   2   7        0.10        0.95      1.82 o 
 -12   2   7        6.04        5.96      2.36 o 
 -10   2   7        3.65       -2.49      4.13 o 
  -8   2   7       67.50       65.86      5.53 o 
  -6   2   7       65.75       70.39      5.02 o 
  -4   2   7       47.75       48.64      4.33 o 
  -2   2   7       23.99       14.77      3.83 o 
   0   2   7        3.79        4.85      1.49 o 
   2   2   7       14.81       12.47      3.14 o 
   4   2   7        0.00       -1.78      3.08 o 
   6   2   7        0.97        0.82      2.72 o 
 -13   3   7       10.10        7.64      2.82 o 
 -11   3   7        0.10       -3.83      3.83 o 
  -9   3   7      254.03      243.79     10.82 o 
  -7   3   7     1060.79     1023.89     26.16 o 
  -5   3   7      319.54      327.82     10.98 o 
  -3   3   7        0.18        3.86      1.94 o 
  -1   3   7      164.01      186.62      8.54 o 
   1   3   7        0.57       -2.91      3.24 o 
   3   3   7       23.08       21.27      4.09 o 
   5   3   7        3.42       -4.41      4.41 o 
 -12   4   7       12.21       10.53      2.58 o 
 -10   4   7        0.09       -3.84      3.84 o 
  -8   4   7       63.72       46.97      4.94 o 
  -6   4   7       78.39       52.99      5.02 o 
  -4   4   7      172.96      184.56      8.46 o 
  -2   4   7      126.49      147.14      7.48 o 
   0   4   7        2.22        3.20      1.52 o 
   2   4   7       51.16       40.87      4.99 o 
   4   4   7       11.15        4.94      3.63 o 
   6   4   7        8.92        8.07      2.51 o 
 -13   5   7        0.14       -1.15      2.39 o 
 -11   5   7       79.99       88.38      6.41 o 
  -9   5   7        1.92       -1.24      3.62 o 
  -7   5   7       29.78       28.66      4.18 o 
  -5   5   7       90.99       93.08      6.24 o 
  -3   5   7       28.62       58.48      5.06 o 
  -1   5   7       79.30       89.60      6.43 o 
   1   5   7      161.97      146.12      8.06 o 
   3   5   7       16.45       15.62      3.47 o 
   5   5   7       20.98       22.98      3.72 o 
 -12   6   7        1.99        2.79      2.08 o 
 -10   6   7        5.53        8.86      2.91 o 
  -8   6   7      276.28      246.36     10.67 o 
  -6   6   7      220.76      215.56      9.40 o 
  -4   6   7       33.14       30.54      3.74 o 
  -2   6   7        5.97        1.14      3.23 o 
   0   6   7       51.23       35.54      3.65 o 
   2   6   7       69.69       71.84      5.90 o 
   4   6   7        5.38        5.91      2.81 o 
   6   6   7        0.15        0.00      2.45 o 
 -13   7   7       21.86       32.77      3.01 o 
 -11   7   7       41.86       50.41      4.53 o 
  -9   7   7       15.10        8.61      3.55 o 
  -7   7   7        9.96        3.08      3.64 o 
  -5   7   7       58.64       46.23      5.00 o 
  -3   7   7      164.10      145.65      8.16 o 
  -1   7   7        0.17        1.82      2.79 o 
   1   7   7       33.19       28.69      4.23 o 
   3   7   7       44.91       47.66      5.05 o 
   5   7   7        0.59        0.37      2.28 o 
 -12   8   7       15.96       19.33      2.61 o 
 -10   8   7        2.09        4.75      2.04 o 
  -8   8   7       24.52       24.30      4.27 o 
  -6   8   7       10.10        9.49      3.01 o 
  -4   8   7      200.28      183.29      9.22 o 
  -2   8   7       93.83      110.80      7.40 o 
   0   8   7       11.82       11.23      2.58 o 
   2   8   7      186.39      214.41      9.71 o 
   4   8   7       13.80       15.31      2.73 o 
 -11   9   7        0.52       -0.82      2.40 o 
  -9   9   7        2.94        2.62      2.46 o 
  -7   9   7       13.08       16.84      3.31 o 
  -5   9   7        2.08        3.11      3.69 o 
  -3   9   7       14.84        0.62      4.61 o 
  -1   9   7        4.76        6.62      2.19 o 
   1   9   7        0.81        3.49      2.01 o 
   3   9   7        6.25        5.93      1.90 o 
 -10  10   7       35.39       34.93      4.11 o 
  -8  10   7       70.68       68.75      6.09 o 
  -6  10   7       16.54       19.03      3.95 o 
  -4  10   7       11.50       11.11      3.42 o 
  -2  10   7        5.29       12.26      3.16 o 
   0  10   7       17.22       16.09      2.36 o 
   2  10   7        1.92        5.47      2.34 o 
   4  10   7        0.00       -2.09      2.09 o 
  -9  11   7        5.76        8.24      1.99 o 
  -7  11   7        2.53        1.63      3.40 o 
  -5  11   7        5.13        5.07      2.56 o 
  -3  11   7        3.87        3.93      2.08 o 
  -1  11   7       36.92       34.90      4.37 o 
   1  11   7        0.58        2.55      1.43 o 
   3  11   7        0.28        3.23      1.63 o 
  -8  12   7        0.67        1.27      3.04 o 
  -6  12   7       16.75       12.91      3.66 o 
  -4  12   7        0.09        1.08      2.74 o 
  -2  12   7       20.88       23.07      3.43 o 
   0  12   7       24.92       39.47      2.88 o 
   2  12   7        4.07        1.74      2.15 o 
  -7  13   7       32.56       31.45      3.32 o 
  -5  13   7       57.18       52.63      4.70 o 
  -3  13   7        9.69       10.41      2.45 o 
  -1  13   7       33.89       34.81      3.96 o 
   1  13   7        1.71        3.24      1.62 o 
  -6  14   7        4.99        4.31      1.93 o 
  -4  14   7       13.65       17.69      2.74 o 
  -2  14   7        0.41        1.37      2.17 o 
 -14   0   8       22.25       21.75      2.56 o 
 -12   0   8      167.41      141.58      7.92 o 
 -10   0   8      637.69      608.12     17.33 o 
  -8   0   8     2315.86     2249.51     43.63 o 
  -6   0   8     2592.01     2557.75     46.13 o 
  -4   0   8      275.84      301.96     11.06 o 
  -2   0   8     1376.24     1537.75     33.64 o 
   0   0   8     3414.91     3319.86    729.48 o 
   2   0   8     1032.10      465.12     14.97 o 
   4   0   8      403.53      206.02      9.34 o 
 -13   1   8        7.19        3.08      3.60 o 
 -11   1   8        2.46        3.20      2.04 o 
  -9   1   8        0.85       -3.03      3.03 o 
  -7   1   8       47.20       36.35      4.96 o 
  -5   1   8        1.14        2.16      3.15 o 
  -3   1   8       74.22       81.24      5.90 o 
  -1   1   8       96.32       90.58      6.51 o 
   1   1   8       13.77       13.90      2.78 o 
   3   1   8        0.00        4.59      2.65 o 
   5   1   8        2.43       -2.71      2.82 o 
 -14   2   8        4.15        5.83      1.91 o 
 -12   2   8       10.32        5.67      2.40 o 
 -10   2   8       55.01       49.31      5.18 o 
  -8   2   8      785.77      746.01     22.80 o 
  -6   2   8      465.09      428.80     13.86 o 
  -4   2   8      163.85      187.33      8.69 o 
  -2   2   8      211.07      223.17      9.87 o 
   0   2   8      638.01      712.83     97.74 o 
   2   2   8      359.91      324.90     12.35 o 
   4   2   8       87.74       76.94      5.68 o 
 -13   3   8        0.72       -3.24      3.24 o 
 -11   3   8        2.61        4.30      3.43 o 
  -9   3   8       32.07       30.70      4.36 o 
  -7   3   8       40.79       38.94      4.48 o 
  -5   3   8       11.46       18.30      3.33 o 
  -3   3   8       27.77       37.59      3.99 o 
  -1   3   8        4.55        7.56      2.79 o 
   1   3   8      114.00       99.70      7.07 o 
   3   3   8       10.48        9.29      2.60 o 
   5   3   8        9.11       10.49      3.16 o 
 -12   4   8        0.86        2.97      3.21 o 
 -10   4   8        1.75       -1.84      2.81 o 
  -8   4   8       97.61      106.94      7.30 o 
  -6   4   8       83.81       85.28      6.29 o 
  -4   4   8      272.81      288.85     11.20 o 
  -2   4   8        2.48        4.34      2.53 o 
   0   4   8      182.29      196.29      7.03 o 
   2   4   8        0.23        1.78      2.29 o 
   4   4   8        3.92        6.93      2.43 o 
 -13   5   8        1.22       -2.10      2.43 o 
 -11   5   8        7.58        8.07      2.94 o 
  -9   5   8       16.85       12.84      3.39 o 
  -7   5   8      121.52      103.92      6.97 o 
  -5   5   8        3.37       -1.19      3.76 o 
  -3   5   8       27.80       35.77      4.48 o 
  -1   5   8      216.07      200.39      9.89 o 
   1   5   8       91.70       94.87      6.58 o 
   3   5   8       22.74       29.58      3.90 o 
   5   5   8       28.32       38.76      3.36 o 
 -12   6   8        0.08       -0.43      2.31 o 
 -10   6   8        2.57        5.42      2.39 o 
  -8   6   8      130.76      118.95      7.82 o 
  -6   6   8        6.46        6.97      2.43 o 
  -4   6   8       55.99       70.20      5.65 o 
  -2   6   8       30.10       45.30      5.57 o 
   0   6   8       39.46       41.88      3.62 o 
   2   6   8       28.14       24.74      4.07 o 
   4   6   8        2.70        5.09      2.10 o 
 -11   7   8       22.56       20.48      3.01 o 
  -9   7   8      332.39      299.38     11.81 o 
  -7   7   8      660.72      543.00     16.31 o 
  -5   7   8      207.16      170.53      8.88 o 
  -3   7   8       97.33       73.85      6.28 o 
  -1   7   8      368.38      369.81     13.30 o 
   1   7   8      619.95      653.75     17.61 o 
   3   7   8       78.44       95.41      6.01 o 
 -12   8   8       21.33       22.33      2.95 o 
 -10   8   8       14.41       12.21      3.32 o 
  -8   8   8       41.53       31.83      4.41 o 
  -6   8   8      134.17      121.40      7.81 o 
  -4   8   8       33.20       24.93      3.95 o 
  -2   8   8       60.84       58.61      5.81 o 
   0   8   8       20.36       25.63      4.63 o 
   2   8   8        0.47        2.21      1.93 o 
   4   8   8       22.90       26.25      2.86 o 
 -11   9   8        7.13        5.60      2.14 o 
  -9   9   8        9.18        6.56      2.42 o 
  -7   9   8       92.33       83.34      5.86 o 
  -5   9   8        6.36       -1.83      3.81 o 
  -3   9   8        9.85       14.19      3.70 o 
  -1   9   8       61.52       61.57      5.68 o 
   1   9   8       23.39       21.89      3.86 o 
   3   9   8       10.88       12.65      2.56 o 
 -10  10   8       14.05       11.28      2.69 o 
  -8  10   8       17.10       19.76      3.09 o 
  -6  10   8      102.75      107.67      6.99 o 
  -4  10   8      135.81      119.16      7.59 o 
  -2  10   8       80.42      101.46      6.76 o 
   0  10   8       14.64       14.89      2.36 o 
   2  10   8        3.90        2.09      2.16 o 
  -9  11   8       23.48       21.64      2.94 o 
  -7  11   8       33.68       35.55      3.92 o 
  -5  11   8       18.63       20.37      3.07 o 
  -3  11   8       58.04       69.01      5.37 o 
  -1  11   8        1.57        2.19      1.91 o 
   1  11   8       13.95       12.83      2.37 o 
  -8  12   8        7.75        5.71      2.40 o 
  -6  12   8       42.94       49.49      4.39 o 
  -4  12   8       56.27       80.02      5.49 o 
  -2  12   8       22.04       30.37      4.06 o 
   0  12   8        0.21        1.85      2.42 o 
  -7  13   8       14.61       17.42      2.94 o 
  -5  13   8      105.79      120.15      5.98 o 
  -3  13   8      224.13      254.93      8.66 o 
  -1  13   8       88.12      108.34      5.17 o 
 -13   1   9      189.78      188.85      7.57 o 
 -11   1   9      434.80      442.49     14.03 o 
  -9   1   9     1493.67     1415.51     33.56 o 
  -7   1   9     1713.89     1724.13     37.64 o 
  -5   1   9     1627.31     1680.19     36.63 o 
  -3   1   9     1606.15     1697.82     36.94 o 
  -1   1   9      400.84      495.11     15.55 o 
   1   1   9       63.92       53.91      5.35 o 
   3   1   9      225.61      169.88      7.88 o 
 -12   2   9        5.81        2.92      3.23 o 
 -10   2   9        2.08        0.00      3.31 o 
  -8   2   9       25.01       22.86      4.10 o 
  -6   2   9        0.02        0.00      2.59 o 
  -4   2   9       23.33       32.41      4.70 o 
  -2   2   9        3.42        7.44      2.86 o 
   0   2   9       11.90       14.28      2.33 o 
   2   2   9        8.35       10.16      2.41 o 
   4   2   9        3.34        1.29      2.46 o 
 -13   3   9        5.03        1.69      2.31 o 
 -11   3   9        0.85        2.56      2.04 o 
  -9   3   9       56.59       43.74      5.52 o 
  -7   3   9       23.30       27.33      4.19 o 
  -5   3   9      137.54      119.84      7.90 o 
  -3   3   9      192.79      190.69      9.51 o 
  -1   3   9       50.67       47.81      5.23 o 
   1   3   9      120.21      113.89      7.31 o 
   3   3   9       19.54       21.40      3.36 o 
 -12   4   9        0.84        0.00      3.09 o 
 -10   4   9       16.35       16.72      3.95 o 
  -8   4   9       65.43       64.40      5.69 o 
  -6   4   9       74.00       67.11      5.95 o 
  -4   4   9      178.35      122.50      8.04 o 
  -2   4   9        6.98        6.66      3.17 o 
   0   4   9      107.94      104.91     12.36 o 
   2   4   9       16.48       18.32      3.53 o 
   4   4   9       14.30       16.16      2.54 o 
 -13   5   9       14.31       16.34      2.38 o 
 -11   5   9        0.73       -3.01      3.48 o 
  -9   5   9       29.55       33.59      4.71 o 
  -7   5   9       13.34        7.06      3.79 o 
  -5   5   9        1.96        1.87      2.86 o 
  -3   5   9        5.83        3.74      4.32 o 
  -1   5   9        0.33        1.84      3.18 o 
   1   5   9       11.28       18.48      3.56 o 
   3   5   9        4.16        6.79      2.28 o 
 -12   6   9       12.02       11.44      2.64 o 
 -10   6   9      151.03      135.08      7.50 o 
  -8   6   9      338.23      303.94     11.71 o 
  -6   6   9      177.12      141.58      8.12 o 
  -4   6   9       60.05       36.55      4.75 o 
  -2   6   9      122.03      105.16      7.50 o 
   0   6   9        4.73        2.83      2.12 o 
   2   6   9        4.15        5.38      2.42 o 
 -11   7   9        0.22       -2.46      2.46 o 
  -9   7   9       18.19       13.55      3.13 o 
  -7   7   9        5.07        0.00      3.29 o 
  -5   7   9      115.90       94.24      6.97 o 
  -3   7   9      169.85      157.01      8.72 o 
  -1   7   9        1.61        6.46      2.05 o 
   1   7   9        3.44        0.92      2.61 o 
   3   7   9       44.09       51.48      3.41 o 
 -10   8   9      100.70       89.74      5.74 o 
  -8   8   9      269.87      268.51     10.70 o 
  -6   8   9      199.58      185.59      9.05 o 
  -4   8   9      394.48      348.81     12.56 o 
  -2   8   9       91.43       99.35      6.46 o 
   0   8   9        0.43        2.91      2.30 o 
   2   8   9        9.85       11.09      2.32 o 
 -11   9   9        3.20        0.89      2.47 o 
  -9   9   9        2.48        2.11      2.11 o 
  -7   9   9        2.00        2.65      2.86 o 
  -5   9   9        0.21        1.11      2.84 o 
  -3   9   9       12.68       11.57      3.58 o 
  -1   9   9       21.71       15.37      3.60 o 
   1   9   9        2.57        5.08      2.01 o 
 -10  10   9        3.78        1.55      1.99 o 
  -8  10   9        4.66        2.61      2.82 o 
  -6  10   9        7.98        5.27      1.92 o 
  -4  10   9       19.95       11.69      3.26 o 
  -2  10   9       27.18       25.64      3.52 o 
   0  10   9       25.88       35.58      2.50 o 
  -9  11   9        3.38        2.99      1.99 o 
  -7  11   9        0.13        0.00      2.18 o 
  -5  11   9        1.00        2.60      3.19 o 
  -3  11   9        1.75        0.41      2.71 o 
  -1  11   9        4.90        0.34      2.96 o 
  -6  12   9      116.80      121.90      6.05 o 
  -4  12   9       48.07       54.98      4.05 o 
  -2  12   9       58.88       75.92      4.43 o 
 -12   0  10      908.81      907.86     22.76 o 
 -10   0  10      413.70      383.61     13.04 o 
  -8   0  10      227.10      243.00     10.72 o 
  -6   0  10      624.59      633.35     17.83 o 
  -4   0  10      475.23      515.67     15.95 o 
  -2   0  10      249.45      298.53     12.02 o 
   0   0  10      175.90      184.56     26.22 o 
   2   0  10       61.99       40.28      3.89 o 
 -13   1  10        2.23        1.63      2.23 o 
 -11   1  10        1.81       -1.02      2.70 o 
  -9   1  10       17.57       12.75      3.14 o 
  -7   1  10       19.14       16.98      3.64 o 
  -5   1  10      128.29      153.22      8.63 o 
  -3   1  10       43.73       51.59      5.45 o 
  -1   1  10        1.79        2.34      3.41 o 
   1   1  10        2.57        5.31      2.40 o 
 -12   2  10      263.16      263.46      9.60 o 
 -10   2  10        6.54        3.71      2.68 o 
  -8   2  10      110.74      114.60      7.49 o 
  -6   2  10       58.89       70.98      6.27 o 
  -4   2  10      179.70      227.42     10.43 o 
  -2   2  10       37.91       42.29      4.59 o 
   0   2  10        4.05        4.30      2.35 o 
   2   2  10        0.52       -1.84      2.72 o 
 -13   3  10       13.38       16.39      2.34 o 
 -11   3  10        0.02        0.97      1.81 o 
  -9   3  10       69.77       77.00      6.08 o 
  -7   3  10       84.98       75.10      6.44 o 
  -5   3  10       19.94       23.15      4.57 o 
  -3   3  10        8.42        9.37      2.79 o 
  -1   3  10       72.17       97.29      6.55 o 
   1   3  10        9.16        7.96      2.75 o 
 -12   4  10       52.01       61.08      4.32 o 
 -10   4  10       31.34       31.19      4.54 o 
  -8   4  10      116.64       94.27      6.90 o 
  -6   4  10        0.79        5.72      2.09 o 
  -4   4  10        1.58        5.29      2.85 o 
  -2   4  10        9.51        7.39      2.72 o 
   0   4  10        8.98       13.56      3.89 o 
   2   4  10        2.12       -0.96      2.29 o 
 -11   5  10       14.96       14.64      2.49 o 
  -9   5  10      106.31       98.34      6.87 o 
  -7   5  10       36.91       34.39      4.50 o 
  -5   5  10        0.39       -1.21      3.19 o 
  -3   5  10        3.83        1.76      3.36 o 
  -1   5  10       35.42       42.77      4.90 o 
   1   5  10       13.36       17.21      2.90 o 
 -12   6  10       15.34       11.05      2.24 o 
 -10   6  10        4.72        6.48      2.07 o 
  -8   6  10        5.18        5.86      2.49 o 
  -6   6  10       11.86       15.88      3.78 o 
  -4   6  10       32.22       43.49      5.42 o 
  -2   6  10        0.03        0.54      2.98 o 
   0   6  10       48.22       53.57      3.38 o 
 -11   7  10      101.79       83.11      4.82 o 
  -9   7  10       17.24        9.79      2.47 o 
  -7   7  10        7.21        2.87      2.38 o 
  -5   7  10      126.85      120.07      7.24 o 
  -3   7  10       18.29       19.00      2.99 o 
  -1   7  10        7.98        4.49      2.37 o 
   1   7  10       31.88       42.14      3.34 o 
 -10   8  10       16.51       11.77      2.44 o 
  -8   8  10       38.65       41.88      4.08 o 
  -6   8  10      199.91      177.04      8.38 o 
  -4   8  10      189.50      189.16      8.76 o 
  -2   8  10       92.41      117.02      6.44 o 
   0   8  10       18.47       17.35      1.81 o 
  -9   9  10       58.23       72.01      4.48 o 
  -7   9  10        1.04        3.78      1.91 o 
  -5   9  10       66.26       63.63      5.03 o 
  -3   9  10       17.97       20.02      3.31 o 
  -1   9  10        8.04        7.66      2.14 o 
  -8  10  10       15.76       18.13      2.59 o 
  -6  10  10        1.03        0.00      2.10 o 
  -4  10  10        0.04        0.38      2.10 o 
  -2  10  10        2.17        0.31      2.03 o 
  -7  11  10       31.98       32.60      3.17 o 
  -5  11  10        0.07       -0.31      1.64 o 
 -11   1  11       52.35       54.22      4.57 o 
  -9   1  11      132.55      140.68      7.50 o 
  -7   1  11       13.24        9.17      3.38 o 
  -5   1  11      122.56      137.14      7.80 o 
  -3   1  11        0.54        1.09      2.78 o 
  -1   1  11      158.70      184.59      8.44 o 
   1   1  11       16.40       14.17      2.43 o 
 -12   2  11        7.64        3.94      2.27 o 
 -10   2  11        0.97       -3.05      3.05 o 
  -8   2  11        0.76       -1.65      4.15 o 
  -6   2  11       41.32       38.57      4.39 o 
  -4   2  11       35.31       34.30      4.03 o 
  -2   2  11       11.48       14.99      3.00 o 
   0   2  11       35.63       43.31      2.93 o 
 -11   3  11       15.86        8.67      2.69 o 
  -9   3  11       10.54       14.83      2.90 o 
  -7   3  11       29.78       31.39      4.07 o 
  -5   3  11      176.44      207.05      9.48 o 
  -3   3  11       54.67       72.10      6.05 o 
  -1   3  11        0.51        1.99      2.34 o 
 -12   4  11        2.76        5.02      1.85 o 
 -10   4  11       31.38       26.37      3.77 o 
  -8   4  11       22.39       21.34      3.71 o 
  -6   4  11       21.28       25.34      3.63 o 
  -4   4  11       21.67       15.46      3.14 o 
  -2   4  11        1.45        4.60      2.55 o 
   0   4  11        7.51       12.91      1.74 o 
 -11   5  11        0.79        1.33      2.39 o 
  -9   5  11       29.49       37.46      3.84 o 
  -7   5  11        3.86        5.43      1.59 o 
  -5   5  11      198.29      193.55      8.91 o 
  -3   5  11       21.73       19.50      3.31 o 
  -1   5  11       36.22       42.18      3.99 o 
 -10   6  11       16.52       17.27      2.70 o 
  -8   6  11       25.07       18.65      3.16 o 
  -6   6  11       33.96       44.14      4.19 o 
  -4   6  11       53.28       61.24      4.77 o 
  -2   6  11       48.78       57.68      4.43 o 
  -9   7  11       87.02       82.53      5.04 o 
  -7   7  11       93.54      104.71      6.16 o 
  -5   7  11       42.40       39.47      3.96 o 
  -3   7  11       22.13       23.40      2.84 o 
  -8   8  11        6.54        7.17      2.21 o 
  -6   8  11        5.06        6.39      2.00 o 
  -4   8  11       20.30       23.84      2.99 o 
  -2   8  11        8.60       10.84      1.91 o 
  -7   9  11        2.41        2.04      1.08 o 
  -5   9  11        8.04        9.59      2.32 o 
 -10   0  12      196.64      203.81      7.76 o 
  -8   0  12      149.18      153.85      7.56 o 
  -6   0  12       21.06       23.71      3.48 o 
  -4   0  12       80.84       84.55      5.93 o 
  -2   0  12       17.41       14.70      2.65 o 
 -11   1  12        2.30        0.91      2.04 o 
  -9   1  12       21.55       25.47      3.49 o 
  -7   1  12        0.00        1.85      2.16 o 
  -5   1  12        2.00        1.81      1.81 o 
  -3   1  12       11.53       14.34      2.80 o 
 -10   2  12        0.00        1.43      1.54 o 
  -8   2  12        4.52        3.19      2.44 o 
  -6   2  12        0.00       -0.91      2.40 o 
  -4   2  12        2.44        3.08      1.79 o 
  -2   2  12       37.40       41.60      3.72 o 
  -9   3  12       85.70       87.44      5.22 o 
  -7   3  12      121.30      129.73      6.65 o 
  -5   3  12      181.56      222.86      8.51 o 
  -3   3  12      104.25      139.10      6.43 o 
 -10   4  12        2.00        2.89      1.54 o 
  -8   4  12        0.04        1.30      1.67 o 
  -6   4  12       10.56       19.19      2.58 o 
  -4   4  12        0.21       -2.40      2.40 o 
  -2   4  12       15.94       22.24      2.70 o 
  -9   5  12       64.20       75.40      4.64 o 
  -7   5  12       30.41       38.20      3.87 o 
  -5   5  12       41.06       53.46      4.20 o 
  -3   5  12       54.28       79.84      4.54 o 
  -8   6  12        0.50       -1.56      2.05 o 
  -6   6  12        0.05        2.01      2.32 o 
  -4   6  12        0.08       -0.59      2.00 o 
  -7   7  12       11.75       10.19      2.28 o 
  -7   1  13       17.26       16.29      2.47 o 
  -8   2  13       93.73      105.07      5.06 o 
  -6   2  13      127.43      159.25      6.13 o 
                                                 
